# Supplementary material for: Associations between socioeconomic status and screen time among children and adolescents in China: A cross-sectional study
Source: PLoS One. 2023 Mar 23;18(3):e0280248. doi: 10.1371/journal.pone.0280248 (PMC10035844; doi:10.1371/journal.pone.0280248)
Supplement: S1 Data — (XLSX) [file pone.0280248.s001.xlsx]

## Sheet: Sheet 1
省份	年级	性别	出生年	年龄	民族	身高	体重	你的家里有车吗？（如轿车、客车等机动车，但不包括农用车、自行车、电动自行车）	你有自己的房间吗？	过去的一年里，你和你的家人在假期旅游几次？（不包括居住地附近的郊游）	你家里有几台电脑？（包括笔记本电脑）	你认为你的家庭经济情况怎样？	父亲学历	母亲学历	在闲暇时间里，周一到周五你每天有几个小时看电视/电影	在闲暇时间里，周一到周五你每天有几个小时使用电脑或游戏机（如PS、Wii、Xbox等）上网或玩游戏？	在闲暇时间里，周一至周五你每天有几个小时使用平板电脑或智能手机等电子产品上网或玩游戏?	周一到周五，你每天放学后要做几个小时的作业？（包括在学校和在家完成的作业，作业不仅包括家庭作业还包括奥数等课外辅导班的作业）	在闲暇时间里，周末你每天有几个小时看电视/电影	在闲暇时间里，周末你每天有几个小时使用电脑或游戏机（如PS、Wii、Xbox等）上网或玩游戏？	在闲暇时间里，周末你每天有几个小时使用平板电脑或智能手机等电子产品上网或玩游戏?	周末，你每天放学后要做几个小时的作业？（包括在学校和在家完成的作业，作业不仅包括家庭作业还包括奥数等课外辅导班的作业）	下面是一个阶梯的图片。10表示你对你的生活非常满意，0表示你对你的生活非常不满意。请选出一格表示你现在的生活状况。
Q1	Q2	Q3	Q4	Q5	Q6	Q7	Q8	Q9	Q10	Q11	Q12	Q13	Q14	Q15	Q16	Q17	Q18	Q19	Q20	Q21	Q22	Q23	Q24
1	8	1	2002	14	1	174	50	3	2	1	3	3	3	4	2	1	1	1	3	4	1	2	#NULL!
1	8	1	2001	15	1	176	55	2	2	1	2	3	1	1	1	1	1	5	1	1	1	5	0
1	8	1	2002	14	1	171	55	2	2	2	2	3	3	1	1	4	1	3	2	5	1	5	0
1	8	1	2002	14	1	174	63	1	2	4	3	3	3	3	1	1	1	5	4	3	4	5	0
1	8	1	2002	14	1	160	50	2	2	1	2	3	7	5	5	5	5	5	5	5	5	5	0
1	8	1	2002	14	1	178	66	1	2	2	2	3	6	5	1	1	1	5	3	1	2	3	1
1	8	1	2002	14	1	165	45	3	2	1	1	2	3	3	1	1	1	5	3	3	2	5	1
1	7	1	2003	13	1	156	70	2	2	3	1	3	3	3	2	5	2	3	3	2	4	3	1
1	7	1	2002	14	1	157	50	2	1	1	1	4	3	2	1	1	1	5	3	1	1	2	2
1	8	1	2002	14	1	160	60	1	2	1	2	3	3	3	1	1	1	5	1	1	1	5	2
1	7	1	2003	13	1	150	43	1	2	4	2	4	4	4	1	1	1	4	4	1	2	5	2
1	7	1	2000	16	1	175	68	2	2	1	2	3	2	2	4	3	3	3	3	3	3	2	2
1	9	1	2000	16	#NULL!	170	50	2	2	3	2	3	3	4	1	3	3	5	5	3	3	5	2
1	8	1	2000	16	#NULL!	175	50	3	2	4	3	3	5	4	1	1	2	5	5	5	5	4	2
1	7	1	2003	13	1	150	45	2	2	4	2	4	3	1	2	1	1	5	5	1	1	5	3
1	8	1	2001	15	1	167	55	2	2	2	2	3	3	2	1	1	1	5	3	2	2	5	3
1	8	1	2002	14	1	165	50	3	2	4	3	3	3	4	1	1	2	5	5	3	4	4	3
1	7	1	2004	12	1	160	60	1	2	4	2	3	1	4	1	1	1	3	3	1	1	3	4
1	8	1	2001	15	1	174	46	2	2	1	1	4	3	3	1	1	1	4	1	4	1	4	4
1	9	1	2000	16	1	173	35	1	1	1	1	4	3	3	2	1	1	4	1	1	1	5	4
1	9	1	1999	17	1	165	44	1	1	1	1	4	3	2	1	1	1	3	2	1	1	5	4
1	9	1	2001	15	1	175	58	1	2	1	2	3	3	2	1	1	1	5	5	1	1	5	4
1	8	1	2002	14	1	168	58	1	2	1	2	4	3	3	1	1	1	4	1	3	1	5	4
1	8	1	2003	13	1	172	58.5	1	2	1	1	3	3	2	3	2	1	4	2	3	1	5	4
1	9	1	2000	16	1	167	55	1	2	1	1	4	3	2	2	1	2	3	5	2	3	3	4
1	7	1	2003	13	1	155	40	1	1	1	1	3	1	2	1	1	1	5	3	3	3	3	4
1	8	1	2002	14	1	170	50	1	2	1	2	4	3	2	1	1	2	4	5	5	3	3	4
1	9	1	2000	16	1	177	65	1	2	2	1	3	3	3	1	1	1	3	4	3	3	4	4
1	7	1	2003	13	1	161	51	2	2	4	3	3	6	5	2	1	2	5	4	4	3	4	4
1	7	1	2002	14	1	171	44	2	2	1	2	4	3	2	2	1	1	5	4	3	3	5	4
1	7	1	2003	13	1	155	52	1	2	2	2	3	3	1	3	1	1	4	5	4	4	4	4
1	7	1	2002	14	1	155	35	2	2	2	1	3	3	3	1	1	1	3	4	1	5	3	4
1	8	1	2002	14	1	170	50	2	2	1	2	2	3	3	1	1	4	5	4	1	5	5	4
1	7	1	2003	13	1	158	51	3	2	4	3	3	4	5	2	1	1	1	2	1	1	1	5
1	7	1	2003	13	1	162	51	2	2	2	1	3	3	2	1	2	3	3	3	1	1	3	5
1	7	1	2002	14	1	165	60	1	2	2	1	3	3	3	4	1	1	3	4	1	1	3	5
1	8	1	2002	14	1	188	43	2	2	4	2	3	7	7	1	1	1	5	1	1	1	5	5
1	9	1	1999	17	1	170	59	1	1	1	1	5	2	4	2	1	1	5	3	1	1	5	5
1	9	1	2000	16	1	177	54	1	2	1	1	3	3	2	3	1	1	5	3	1	1	5	5
1	7	1	2003	13	1	152	41	1	2	4	2	2	4	3	1	1	1	5	1	2	1	5	5
1	7	1	2003	13	1	164	94	2	2	2	1	2	5	4	2	1	1	4	3	3	1	5	5
1	7	1	2003	13	1	174	52	2	2	4	3	3	3	3	1	1	1	5	4	3	1	5	5
1	7	1	2003	13	#NULL!	170	92	2	2	2	1	3	2	2	1	2	2	3	2	2	2	3	5
1	7	1	2003	13	1	165	#NULL!	2	2	2	3	3	6	6	1	1	1	3	4	3	2	3	5
1	7	1	2004	12	1	150	80	3	2	1	4	3	3	1	1	1	1	5	4	2	2	5	5
1	7	1	2002	14	1	150	40	1	1	2	1	4	3	1	1	1	1	4	5	2	2	5	5
1	9	1	2000	16	1	162	43	1	2	2	1	3	1	3	4	3	3	1	5	4	3	1	5
1	7	1	2002	14	1	162	65	1	2	1	1	5	2	2	1	1	1	1	4	2	3	3	5
1	7	1	2003	13	1	160	40	1	1	3	1	4	3	3	1	1	1	4	4	4	3	3	5
1	8	1	2002	14	1	177	60	1	2	2	2	3	5	5	3	1	1	4	2	3	3	4	5
1	7	1	2004	12	1	160	80	3	2	4	2	3	5	4	1	1	1	4	1	1	3	5	5
1	7	1	2003	13	1	144	40	1	1	2	1	3	3	3	2	1	2	4	4	1	3	5	5
1	9	1	2000	16	1	171	72	3	2	1	2	3	3	3	1	1	1	4	2	3	3	5	5
1	7	1	2003	13	1	167	38	2	2	1	2	4	2	3	3	3	4	1	3	3	4	1	5
1	7	1	2003	13	1	158	67	2	2	4	3	4	3	3	4	2	1	3	5	4	4	2	5
1	7	1	2003	13	1	147	48	1	2	3	2	2	3	3	2	3	2	2	5	5	4	3	5
1	7	1	2002	14	1	185	90	1	1	2	2	4	4	2	1	2	2	3	1	3	4	4	5
1	7	1	2002	14	1	149	39	2	2	2	2	3	3	3	2	2	2	4	3	4	4	4	5
1	7	1	2003	13	1	169	54	1	2	1	1	3	1	3	1	1	1	3	4	4	4	4	5
1	9	1	2000	16	#NULL!	172	50	1	1	1	1	4	3	3	3	5	4	4	4	5	4	4	5
1	7	1	2001	15	1	173	55	2	2	1	2	3	3	2	1	1	4	4	1	1	4	5	5
1	8	1	2002	14	1	175	55	2	2	1	3	3	2	3	1	2	3	4	1	3	4	5	5
1	8	1	#NULL!	13	1	#NULL!	#NULL!	3	2	2	2	2	3	3	3	3	3	4	3	4	4	5	5
1	7	1	2003	13	1	140	32	1	1	1	2	3	3	3	2	1	1	4	4	5	4	5	5
1	7	1	2002	14	1	170	95	1	1	1	1	3	3	3	1	1	1	5	5	5	5	1	5
1	8	1	2002	14	1	#NULL!	#NULL!	2	2	3	1	2	4	3	3	1	2	3	4	1	5	4	5
1	7	1	2002	14	1	160	45	2	2	3	2	2	3	3	3	2	1	4	5	5	5	5	5
1	7	1	2003	13	1	150	56	2	2	1	1	3	1	3	1	1	1	5	5	5	5	5	5
1	9	1	2000	16	1	166	58	2	2	1	1	3	3	2	1	2	2	5	5	5	5	5	5
1	8	1	2002	14	1	165	60	1	2	4	2	3	4	2	2	2	2	5	5	5	5	5	5
1	7	1	2003	13	1	#NULL!	35	2	2	2	2	2	3	3	4	3	3	5	5	5	5	5	5
1	9	1	2000	16	1	180	60	2	2	1	1	3	2	3	5	5	5	5	5	5	5	5	5
1	8	1	2002	14	1	180	90	1	2	2	2	3	4	3	1	1	1	4	2	2	1	3	6
1	7	1	2003	13	1	157	50	2	2	3	2	3	3	2	1	1	1	4	5	1	1	5	6
1	8	1	2002	14	1	174	63	2	2	3	1	3	4	4	1	1	1	4	2	2	1	5	6
1	8	1	2002	14	1	170	65	1	2	2	2	3	3	2	2	1	1	4	4	4	1	5	6
1	7	1	2002	14	1	153	93	3	2	2	2	3	2	2	1	1	1	3	4	2	2	1	6
1	8	1	2002	14	1	159	41	2	2	2	3	3	2	1	1	1	1	4	4	4	2	4	6
1	9	1	2001	15	1	170	70	1	2	1	1	3	2	3	1	1	1	1	3	1	2	5	6
1	7	1	2003	13	1	150	40	2	2	3	2	3	4	3	1	1	1	2	3	2	2	5	6
1	7	1	2003	13	1	173	65	2	2	2	2	3	3	3	1	1	1	5	4	3	2	5	6
1	7	1	2003	13	1	159	46	2	2	4	2	2	3	3	4	2	3	4	2	4	2	5	6
1	8	1	2002	14	1	160	50	2	2	3	2	3	3	2	1	1	1	4	3	3	3	4	6
1	9	1	2002	14	1	168	45	2	2	3	2	2	3	2	3	2	2	5	4	3	3	4	6
1	8	1	2004	12	1	170	70	1	2	2	2	3	3	2	3	1	2	3	3	4	3	4	6
1	9	1	2001	15	1	163	45	3	2	1	3	3	3	2	1	1	3	5	3	1	3	5	6
1	8	1	2002	14	1	164	38	2	2	2	3	3	2	1	1	1	1	5	3	3	3	5	6
1	7	1	2003	13	1	150	35	2	2	2	2	2	3	3	1	4	2	4	4	4	3	5	6
1	7	1	2002	14	1	145	35	3	2	1	1	3	1	2	2	1	1	4	5	5	3	5	6
1	7	1	2002	14	1	153	40	1	2	1	1	4	2	1	1	1	1	4	5	2	4	1	6
1	8	1	2002	14	1	168	65	2	2	1	2	5	2	2	1	1	3	4	5	5	4	1	6
1	9	1	2001	15	1	#NULL!	#NULL!	2	2	1	1	3	3	1	2	3	3	2	2	2	4	3	6
1	7	1	2003	13	1	165	54	2	2	3	4	3	3	3	3	3	3	4	5	4	4	4	6
1	8	1	2002	14	#NULL!	170	55	3	2	2	3	3	6	4	1	1	1	4	4	1	4	5	6
1	7	1	2003	13	1	137	30	3	2	4	2	3	2	1	1	1	1	3	5	2	4	5	6
1	9	1	2001	15	1	165	45	2	2	1	1	3	3	3	2	1	3	4	3	3	4	5	6
1	8	1	2002	14	1	176	71	3	2	2	2	3	3	2	2	1	1	5	5	3	4	5	6
1	7	1	2002	14	1	160	75	2	2	1	2	3	3	2	2	1	1	4	4	4	4	5	6
1	8	1	2001	15	1	178	48	1	2	1	1	3	3	2	1	1	2	4	4	4	4	5	6
1	7	1	2001	15	1	155	45	1	2	2	2	4	3	1	2	2	2	4	4	4	4	5	6
1	9	1	2000	16	1	177	53	1	2	1	2	4	3	2	1	1	1	5	4	4	4	5	6
1	7	1	2002	14	1	176	63	2	2	1	3	3	3	4	1	1	1	5	4	4	4	5	6
1	7	1	2003	13	1	148	46	1	2	3	2	3	3	3	5	3	2	5	5	4	4	5	6
1	8	1	2002	14	2	160	60	2	2	4	3	3	3	3	2	2	1	3	5	5	5	1	6
1	7	1	2002	14	1	#NULL!	#NULL!	2	2	1	2	3	3	2	4	4	4	4	4	5	5	5	6
1	7	1	2003	13	1	163	46	2	2	4	3	3	3	3	4	4	1	4	5	5	5	5	6
1	9	1	1999	17	1	175	75	1	2	4	1	3	3	2	3	5	5	5	5	5	5	5	6
1	7	1	2003	13	1	155	40	2	2	3	4	2	6	3	2	3	3	5	3	3	1	2	7
1	7	1	2003	13	1	162	#NULL!	1	2	2	3	2	3	3	1	1	1	1	4	2	1	3	7
1	7	1	2002	14	1	170	90	2	2	3	4	3	3	3	1	1	1	1	4	1	1	4	7
1	7	1	2012	12	1	160	43	1	2	3	2	3	3	3	3	1	1	3	4	1	1	4	7
1	7	1	2003	13	1	156	45	1	2	4	1	4	2	1	1	1	1	3	5	1	1	4	7
1	7	1	2003	13	1	150	35	1	2	4	2	3	4	3	1	1	1	3	3	2	1	4	7
1	8	1	2002	14	1	175	50	2	2	1	3	4	4	2	1	1	1	5	2	1	1	5	7
1	8	1	2001	15	1	170	58	2	2	3	1	4	3	3	2	1	1	5	2	1	1	5	7
1	7	1	2004	12	1	155	#NULL!	2	2	2	3	3	2	6	3	2	2	2	2	1	2	3	7
1	7	1	2003	13	1	178	60	1	2	1	2	3	3	3	1	1	1	4	2	2	2	3	7
1	7	1	2002	14	#NULL!	168	51	3	1	1	2	3	1	1	3	1	3	4	3	1	2	4	7
1	7	1	2003	13	1	146	34	3	2	4	4	4	5	5	1	1	1	5	4	2	2	4	7
1	7	1	2001	15	1	172	56	1	2	2	2	4	3	3	1	1	1	5	2	1	2	5	7
1	7	1	2003	13	1	155	44	1	2	2	2	3	3	4	3	3	3	3	3	3	3	3	7
1	7	1	2003	13	1	166	53	2	2	2	2	3	4	3	1	2	2	5	4	3	3	4	7
1	8	1	2001	15	1	175	51	1	2	2	1	2	4	3	2	1	1	5	1	4	3	4	7
1	8	1	2002	14	1	158	45	2	2	3	3	3	4	2	3	3	2	4	4	4	3	4	7
1	9	1	2001	15	1	164	44	1	1	2	1	3	4	1	1	1	1	5	4	4	3	4	7
1	7	1	2002	14	1	160	45	1	2	1	1	3	2	2	1	1	1	3	5	5	3	4	7
1	8	1	2002	14	1	164	50	2	2	2	1	2	4	4	2	1	1	5	3	1	3	5	7
1	7	1	2003	13	1	162	67	2	2	3	2	3	5	3	2	1	2	5	4	1	3	5	7
1	9	1	2000	16	1	185	78	2	1	3	2	3	2	2	1	1	1	5	3	2	3	5	7
1	8	1	2001	15	1	173	40	2	2	4	4	3	4	4	1	2	2	5	1	3	3	5	7
1	7	1	2002	14	1	165	60	2	2	2	3	3	1	2	2	1	2	4	4	3	3	5	7
1	9	1	2001	15	1	160	53	1	1	1	1	3	2	2	1	1	1	5	4	3	3	5	7
1	8	1	2002	14	1	165	45	2	2	3	2	2	5	4	1	1	1	5	3	4	3	5	7
1	7	1	2003	13	1	163	96	2	2	4	3	3	4	3	1	1	1	4	4	4	3	5	7
1	8	1	2002	14	1	163	61	2	2	1	3	2	4	4	2	1	2	5	5	4	3	5	7
1	8	1	2002	14	1	169	85	2	2	4	3	3	4	3	3	3	3	4	5	5	3	5	7
1	7	1	2002	14	1	168	90	2	2	4	3	3	4	5	3	3	3	4	4	4	4	1	7
1	8	1	2001	15	1	161	42	2	2	4	2	4	3	3	1	2	3	4	4	5	4	3	7
1	7	1	1900	12	1	170	55	1	2	1	2	3	2	2	2	2	2	2	3	3	4	4	7
1	7	1	2003	13	1	160	90	2	2	1	2	3	5	2	2	1	3	5	2	4	4	4	7
1	8	1	2002	14	1	157	51	1	2	2	2	3	3	3	2	2	2	3	2	3	4	5	7
1	7	1	2003	13	1	160	40	3	2	4	3	2	3	3	2	2	2	5	4	3	4	5	7
1	7	1	2002	14	1	169	69	1	2	1	2	3	2	2	1	1	1	4	4	4	4	5	7
1	8	1	2002	14	1	168	55	1	2	2	2	3	3	2	3	1	1	4	4	4	4	5	7
1	8	1	2002	14	1	150	50	1	2	3	2	3	5	5	4	2	2	5	4	4	4	5	7
1	8	1	2001	15	1	168	48	3	2	3	2	3	4	4	3	5	5	1	5	5	5	1	7
1	7	1	2003	13	1	171	52	1	2	1	2	3	3	2	4	2	3	3	5	4	5	4	7
1	8	1	2002	14	1	162	53	1	2	4	3	2	4	4	1	1	2	4	3	5	5	4	7
1	7	1	2001	15	1	173	60	3	2	1	4	3	2	3	1	1	1	4	1	5	5	5	7
1	7	1	2003	13	1	172	59	3	2	4	4	2	7	6	1	1	2	4	5	5	5	5	7
1	7	1	2002	14	1	167	52	3	2	1	2	4	1	3	1	1	1	5	5	5	5	5	7
1	9	1	2000	16	1	168	51	1	1	1	2	3	3	3	1	1	1	1	1	1	1	1	8
1	8	1	2001	15	1	175	60	2	2	2	2	3	3	3	1	3	2	1	2	1	1	1	8
1	8	1	2001	15	1	165	46	1	2	1	1	3	3	3	5	5	1	2	5	5	1	3	8
1	8	1	2001	15	1	161	51	1	2	3	1	3	1	1	2	1	1	2	3	1	1	4	8
1	7	1	2002	14	1	160	40	1	2	2	1	5	3	2	1	1	1	3	3	1	1	4	8
1	8	1	2002	14	1	174	57	2	2	3	3	3	4	3	1	1	1	4	3	1	1	4	8
1	7	1	2003	13	1	168	44	2	2	2	2	3	5	2	1	1	1	3	4	1	1	4	8
1	7	1	2002	14	1	164	54	1	1	3	1	4	2	2	1	1	1	4	3	2	1	4	8
1	7	1	2003	13	1	164	48	1	2	2	2	3	4	4	1	1	1	3	3	3	1	4	8
1	8	1	2001	15	1	165	55	2	1	1	1	3	3	2	1	1	1	4	1	1	1	5	8
1	8	1	2002	14	1	172	65	1	2	1	1	3	4	1	1	1	1	5	1	1	1	5	8
1	9	1	2001	15	1	167	55	3	2	3	2	3	3	3	1	1	1	5	1	1	1	5	8
1	8	1	2002	14	1	165	45	3	2	4	2	3	3	2	1	1	2	5	1	1	1	5	8
1	7	1	2003	13	1	150	44	2	2	4	3	2	5	3	1	1	1	5	2	1	1	5	8
1	8	1	2002	14	1	175	71	2	2	3	2	2	4	4	1	1	1	5	2	1	1	5	8
1	9	1	2001	15	1	173	55	2	2	3	2	2	4	3	1	1	1	5	3	2	1	5	8
1	7	1	2003	13	1	149	31	1	2	3	3	3	6	3	1	1	1	5	3	2	1	5	8
1	7	1	2003	13	1	156	58	2	2	4	2	3	5	5	1	1	2	4	1	4	1	5	8
1	9	1	2001	15	1	170	60	1	2	1	2	3	2	3	1	1	1	4	3	4	1	5	8
1	8	1	2001	15	1	166	50	2	1	3	2	2	2	2	3	2	1	4	5	4	1	5	8
1	7	1	2002	14	1	162	49	1	2	1	2	2	4	3	1	1	1	4	4	1	2	1	8
1	7	1	2004	12	1	148	32	2	2	4	4	3	5	5	1	1	1	2	2	2	2	3	8
1	8	1	2003	13	1	155	45	2	2	3	2	3	4	4	3	3	4	5	2	2	2	4	8
1	7	1	2003	13	1	160	56	3	2	4	1	3	3	3	1	1	1	3	3	2	2	4	8
1	7	1	2002	14	1	156	43	1	2	1	1	3	4	1	1	1	1	4	3	2	2	4	8
1	8	1	2002	14	1	176	60	3	2	1	3	2	3	3	1	1	1	4	3	1	2	5	8
1	7	1	2003	13	1	154	70	1	2	1	2	3	5	5	1	1	1	1	2	2	2	5	8
1	8	1	2000	16	1	168	51	3	2	4	3	3	2	2	1	1	1	5	2	2	2	5	8
1	7	1	2002	14	1	168	55	1	2	1	1	2	3	1	1	1	1	4	3	2	2	5	8
1	7	1	2004	12	#NULL!	150	36	1	2	4	2	3	3	4	2	1	2	4	3	2	2	5	8
1	7	1	2003	13	1	144	36	2	2	2	3	3	4	4	3	1	1	5	4	2	2	5	8
1	7	1	2003	13	1	169	65	1	2	4	2	3	4	5	2	2	1	5	4	2	2	5	8
1	7	1	2003	13	1	170	65	3	2	4	3	3	4	3	1	1	1	5	5	2	2	5	8
1	9	1	2000	16	1	170	50	2	2	3	2	3	2	2	1	2	2	2	1	3	2	5	8
1	8	1	2002	14	1	#NULL!	51	1	2	2	1	3	2	2	1	1	1	4	2	3	2	5	8
1	8	1	2002	14	1	169	55	1	2	2	2	2	3	3	2	2	1	4	2	3	2	5	8
1	7	1	2002	14	1	171	67	1	2	2	2	3	4	3	1	1	1	4	3	3	2	5	8
1	7	1	2003	13	1	172	54	1	2	2	2	3	3	3	1	1	1	4	5	1	3	3	8
1	7	1	2003	13	1	150	35	1	2	4	2	3	3	3	2	1	1	3	3	3	3	3	8
1	7	1	2002	14	1	161	50	3	2	4	2	3	5	3	3	3	2	5	4	4	3	3	8
1	7	1	2003	13	1	173	55	1	2	3	2	3	5	3	2	1	2	5	4	1	3	4	8
1	8	1	2002	14	1	173	49	2	2	4	2	3	4	4	1	1	1	5	2	2	3	4	8
1	9	1	2001	15	1	177	55	1	2	2	1	3	3	3	3	1	2	3	3	3	3	4	8
1	7	1	2003	13	1	164	66	2	2	4	2	3	3	2	4	1	1	3	4	3	3	4	8
1	9	1	2001	15	1	172	56	1	2	2	2	3	2	1	2	2	1	3	4	3	3	4	8
1	7	1	2003	13	1	160	80	1	2	1	2	5	4	3	2	2	2	3	4	3	3	4	8
1	7	1	2002	14	1	168	56	1	2	3	1	3	2	3	4	2	3	4	4	3	3	4	8
1	8	1	2002	14	1	175	62	2	2	4	2	3	3	4	2	2	2	5	5	5	3	4	8
1	8	1	2001	15	1	161	51	1	2	2	3	3	2	2	2	2	2	4	3	2	3	5	8
1	7	1	2003	13	1	150	30	3	2	3	2	3	5	4	2	1	2	5	3	2	3	5	8
1	8	1	2000	16	1	170	53	2	2	2	1	3	3	3	2	3	3	5	2	3	3	5	8
1	8	1	2002	14	1	156	45	2	2	4	2	3	4	2	1	1	1	5	3	3	3	5	8
1	9	1	2000	16	1	170	45	2	2	3	4	3	3	4	1	3	3	5	5	3	3	5	8
1	7	1	2003	13	1	156	41	2	1	2	1	4	2	2	1	1	1	5	5	5	4	2	8
1	7	1	2003	13	1	154	36	1	1	1	2	4	2	2	1	1	1	4	1	5	4	3	8
1	7	1	2003	13	1	160	41	3	2	1	2	3	3	3	1	1	2	1	4	3	4	4	8
1	7	1	2002	14	1	160	50	1	2	1	1	3	3	2	1	2	2	5	4	4	4	4	8
1	7	1	2003	13	1	173	51	2	2	4	3	2	4	5	1	1	1	4	4	4	4	5	8
1	7	1	2003	13	1	170	75	1	2	4	2	2	4	3	2	1	1	4	4	4	4	5	8
1	9	1	2002	14	#NULL!	168	50	1	2	1	1	3	2	3	1	1	1	5	4	4	4	5	8
1	9	1	2000	16	1	159	50	1	2	1	2	3	2	2	1	1	5	5	5	1	5	2	8
1	7	1	2003	13	1	135	28	2	2	4	1	3	4	2	1	1	1	3	5	5	5	2	8
1	7	1	2003	13	1	160	48	3	2	4	3	2	2	2	5	1	3	5	5	5	5	2	8
1	9	1	2000	16	1	176	56	1	2	2	1	4	2	1	3	5	4	2	4	4	5	3	8
1	8	1	2002	14	1	175	75	2	2	4	3	2	4	4	1	1	1	5	4	5	5	4	8
1	7	1	2002	14	1	166	53	1	2	1	3	3	3	2	3	5	3	5	5	5	5	4	8
1	8	1	2001	15	1	167	50	1	2	1	1	3	3	3	1	1	1	5	5	1	5	5	8
1	7	1	2003	13	1	150	46	2	1	1	1	3	2	3	5	1	2	2	5	2	5	5	8
1	8	1	2001	15	1	168	60	2	2	1	3	3	2	3	5	1	5	4	4	4	5	5	8
1	7	1	2002	14	1	168	49	2	2	2	2	3	3	2	1	1	3	4	5	4	5	5	8
1	7	1	2002	14	1	168	65	1	2	1	3	3	3	1	2	2	3	5	1	5	5	5	8
1	8	1	2001	15	1	168	47	2	2	3	2	3	4	4	2	1	1	4	4	5	5	5	8
1	7	1	2003	13	1	160	88	3	2	1	1	2	4	1	1	3	4	4	5	5	5	5	8
1	9	1	2001	15	1	172	50	1	2	1	1	3	3	3	1	1	1	5	5	5	5	5	8
1	8	1	2002	14	1	160	39	2	2	2	2	2	3	4	2	1	1	4	3	2	1	2	9
1	9	1	2002	14	1	170	55	1	2	2	1	3	4	4	1	1	1	4	2	2	1	3	9
1	7	1	2003	13	1	152	35	1	2	1	2	3	3	1	1	1	1	3	2	1	1	4	9
1	7	1	2003	13	1	162	80	2	2	2	4	3	3	3	1	1	1	2	1	1	1	5	9
1	7	1	2003	13	1	167	56	3	2	2	2	2	2	3	1	1	1	5	3	1	1	5	9
1	8	1	2002	14	1	165	49	2	2	1	2	4	4	3	1	1	1	5	2	2	1	5	9
1	7	1	2004	12	1	170	52	2	2	3	3	2	7	3	2	1	1	4	3	2	2	4	9
1	9	1	2001	15	1	165	54	2	2	1	2	3	3	3	1	1	1	5	3	1	2	5	9
1	8	1	2003	13	1	176	54	1	2	3	2	3	5	3	1	1	1	5	3	1	2	5	9
1	9	1	2001	15	1	178	60	1	1	1	2	3	3	3	1	1	1	5	5	1	2	5	9
1	8	1	2002	14	1	159	70	1	2	3	2	3	3	1	1	1	1	4	4	2	3	2	9
1	9	1	2000	16	1	178	66	1	2	2	2	2	3	2	4	1	3	4	4	1	3	3	9
1	7	1	2003	13	1	178	79	3	2	4	4	3	4	5	1	1	1	4	4	3	3	4	9
1	9	1	2002	14	1	170	55	1	1	2	2	3	3	2	4	1	1	4	3	4	3	4	9
1	8	1	2001	15	1	173	65	2	2	2	2	3	3	3	1	1	3	4	2	1	3	5	9
1	9	1	2002	14	1	169	60	1	2	1	2	5	3	3	1	3	3	5	2	3	3	5	9
1	9	1	2001	15	1	173	60	2	2	3	1	3	4	2	1	1	3	4	4	3	3	5	9
1	8	1	2002	14	1	169	50	2	2	2	1	3	5	3	2	1	1	4	3	4	3	5	9
1	9	1	2001	15	1	170	50	2	2	1	1	3	3	2	2	2	1	4	4	4	4	4	9
1	7	1	2003	13	1	150	35	3	2	2	2	3	3	2	1	1	1	3	3	2	4	5	9
1	7	1	2002	14	1	171	54	2	2	4	4	2	3	4	2	1	1	5	5	4	4	5	9
1	7	1	2003	13	1	159	37	1	2	1	2	3	1	2	3	4	4	2	4	4	5	2	9
1	7	1	2003	13	1	145	33	2	2	4	3	2	6	6	1	1	1	1	1	1	1	1	10
1	8	1	2002	14	1	158	42	2	2	1	2	3	4	3	1	1	1	3	1	1	1	1	10
1	8	1	2002	14	1	160	40	2	2	1	2	3	3	2	2	1	1	3	3	2	1	1	10
1	7	1	2003	13	1	140	50	1	1	4	1	3	2	4	1	1	1	2	2	2	1	2	10
1	7	1	2003	13	1	160	40	1	1	1	1	3	3	2	1	1	1	4	1	1	1	4	10
1	7	1	2002	14	1	155	56	1	2	1	1	5	3	3	1	1	1	4	3	1	1	4	10
1	7	1	2003	13	1	165	40	3	2	1	2	4	3	1	1	1	1	3	4	1	1	4	10
1	8	1	2002	14	1	166	86	3	2	2	2	3	3	3	1	1	1	5	4	1	1	4	10
1	8	1	2001	15	1	163	46	2	2	1	1	4	2	1	2	1	1	3	3	3	1	4	10
1	7	1	2003	13	1	157	74	1	2	1	1	3	3	3	1	1	1	5	1	1	1	5	10
1	7	1	2002	14	1	#NULL!	#NULL!	1	2	4	2	3	4	4	1	1	1	5	1	1	1	5	10
1	7	1	2003	13	1	154	41	2	1	2	1	3	3	2	1	1	1	5	2	1	1	5	10
1	8	1	2001	15	1	#NULL!	70	3	2	2	3	2	5	4	2	1	1	5	2	1	1	5	10
1	7	1	2003	13	1	149	33	2	2	3	1	3	3	1	1	1	1	3	4	1	1	5	10
1	7	1	2013	12	1	169	48	3	1	4	2	3	3	1	2	3	1	5	3	4	2	1	10
1	7	1	2002	14	1	146	39	2	2	3	2	3	1	1	3	2	2	3	4	2	2	4	10
1	8	1	2003	13	1	151	45	3	2	1	1	3	3	2	1	1	1	4	2	1	2	5	10
1	7	1	2001	15	1	170	75	2	2	1	3	3	2	3	1	1	1	3	3	3	2	5	10
1	9	1	1999	17	1	178	70	3	2	3	2	3	3	2	4	3	2	4	5	3	2	5	10
1	8	1	2002	14	#NULL!	166	50	2	2	4	2	3	4	4	1	3	1	4	3	4	2	5	10
1	7	1	2002	14	1	160	43	1	1	4	2	4	3	3	1	1	4	1	5	4	3	1	10
1	7	1	2001	15	1	163	50	2	1	1	1	4	4	2	2	2	1	3	4	2	3	4	10
1	8	1	2002	14	1	165	49	3	2	2	2	3	3	3	1	1	1	5	2	3	3	4	10
1	8	1	2001	15	1	170	65	1	2	1	1	4	3	2	1	4	1	4	5	4	3	4	10
1	7	1	2004	12	1	161	85	2	2	1	2	3	3	3	1	1	1	4	2	2	3	5	10
1	7	1	2003	13	1	168	46	2	2	4	2	2	3	3	1	1	1	4	2	2	3	5	10
1	7	1	2002	14	1	160	63	2	2	1	1	4	3	2	1	1	1	5	4	3	3	5	10
1	8	1	2002	14	1	170	50	1	2	1	3	4	4	2	3	2	2	4	5	3	3	5	10
1	7	1	2002	14	1	166	54	3	2	1	2	2	2	1	3	1	1	3	3	3	4	2	10
1	8	1	2001	15	1	155	64	1	2	3	1	3	2	2	4	1	1	3	5	3	4	3	10
1	7	1	2003	13	1	148	39	3	2	2	2	5	4	3	1	1	1	5	4	3	4	4	10
1	7	1	2004	12	1	155	42	1	2	2	2	3	4	4	1	1	1	4	4	3	4	5	10
1	7	1	2002	14	1	165	46	3	2	4	2	2	3	3	2	2	2	3	4	4	4	5	10
1	7	1	2003	13	1	157	37	3	2	4	1	3	2	4	2	1	1	4	4	4	4	5	10
1	9	1	2001	15	1	170	55	2	2	1	1	2	3	1	5	5	5	3	5	5	5	3	10
1	7	1	2002	14	1	156	39	3	2	1	3	3	3	2	1	2	3	3	4	5	5	4	10
1	7	1	2002	14	1	150	30	2	1	1	1	4	2	2	1	1	1	1	5	5	5	4	10
1	9	1	2002	14	1	165	89	2	2	1	1	3	2	2	1	1	1	1	5	5	5	4	10
1	9	1	2000	16	1	180	65	1	2	2	2	3	3	3	3	2	1	4	5	3	5	5	10
1	7	2	2003	13	1	150	45	2	2	3	2	4	3	3	5	1	1	5	5	1	1	5	#NULL!
1	8	2	2002	14	1	168	64	1	2	3	4	3	3	3	1	1	1	5	3	2	1	5	#NULL!
1	8	2	2002	14	1	160	40	1	2	1	2	3	3	3	1	1	1	4	5	3	2	4	#NULL!
1	8	2	2002	14	1	167	56	3	2	4	3	2	4	4	2	3	2	5	4	4	3	4	#NULL!
1	8	2	2002	14	1	150	35	2	2	1	1	2	3	3	2	1	1	4	5	1	1	3	0
1	8	2	2000	16	1	161	45	2	2	1	2	3	2	2	3	1	1	3	3	1	1	4	1
1	8	2	2002	14	1	163	49	3	2	2	4	3	6	4	1	1	1	5	1	1	1	5	2
1	7	2	2003	13	#NULL!	168	50	2	2	1	1	5	1	2	1	1	2	4	2	1	2	4	2
1	8	2	2002	14	1	153	41	1	1	1	2	4	1	1	1	1	3	5	1	1	3	5	2
1	9	2	2001	15	1	165	44	2	2	1	2	3	3	2	5	5	5	4	5	5	5	4	2
1	7	2	2003	13	1	168	74	1	2	2	4	3	6	3	2	2	1	4	5	4	2	5	3
1	8	2	2002	14	1	175	60	2	2	2	2	4	4	4	1	3	2	4	3	4	4	4	3
1	8	2	2001	15	1	#NULL!	#NULL!	2	2	2	1	4	3	3	3	3	3	4	4	4	4	5	3
1	8	2	2002	14	1	167	52	2	2	1	2	2	4	3	1	1	4	4	2	1	5	2	3
1	8	2	2001	15	#NULL!	170	55	3	2	1	2	5	4	1	4	3	2	5	5	5	5	5	3
1	7	2	2003	13	1	165	65	2	2	1	2	4	3	4	1	1	1	5	4	2	1	4	4
1	7	2	2003	13	1	159	50	1	2	1	1	5	3	2	1	1	1	4	1	1	1	5	4
1	7	2	2003	13	1	140	37	1	2	1	1	3	3	1	2	1	1	5	3	1	1	5	4
1	7	2	2002	14	1	153	45	2	2	4	3	4	3	3	1	2	1	5	2	3	2	5	4
1	8	2	2002	14	1	167	45	2	2	1	2	2	4	3	2	1	1	5	4	1	3	3	4
1	9	2	1999	17	1	169	55	3	2	2	1	3	3	2	2	3	4	2	2	3	3	3	4
1	7	2	2003	13	1	#NULL!	35	3	2	2	1	3	4	4	4	3	4	4	5	4	3	3	4
1	8	2	2002	14	1	167	46	1	2	1	2	2	3	4	1	1	1	5	3	1	3	5	4
1	7	2	2003	13	1	166	50	1	1	1	2	3	4	2	1	1	1	5	4	2	3	5	4
1	7	2	2003	13	1	160	55	1	2	1	1	3	4	4	2	1	2	5	5	1	4	3	4
1	7	2	2003	13	1	160	50	1	2	1	1	4	4	3	1	1	1	4	3	3	4	5	4
1	9	2	2000	16	1	165	60	1	2	2	2	3	3	2	1	1	1	2	5	1	5	5	4
1	8	2	2001	15	1	152	40	1	2	2	1	3	3	2	1	1	1	2	5	5	1	3	5
1	9	2	2000	16	1	159	43	1	2	1	1	4	4	2	1	1	1	4	1	1	1	4	5
1	8	2	2002	14	1	160	50	1	1	1	1	4	2	1	2	1	1	4	1	1	1	4	5
1	8	2	2003	13	1	160	47	1	2	1	2	3	3	3	1	1	1	4	2	1	1	4	5
1	7	2	2001	15	1	169	45	2	2	3	1	4	3	2	2	1	1	5	2	1	1	4	5
1	8	2	2003	13	1	153	40	1	2	1	2	4	4	4	1	1	1	5	3	1	1	4	5
1	7	2	2003	13	1	160	40	1	2	1	1	5	3	3	3	1	1	5	3	1	1	4	5
1	9	2	#NULL!	14	1	#NULL!	#NULL!	1	2	3	3	3	3	3	1	1	1	5	1	1	1	5	5
1	8	2	2002	14	1	160	45	1	1	3	2	3	3	3	1	1	1	5	1	1	1	5	5
1	9	2	2000	16	1	165	60	1	2	1	1	3	3	2	1	1	1	5	2	1	1	5	5
1	8	2	2002	14	1	153	39	2	2	1	1	4	3	2	3	1	1	5	2	1	1	5	5
1	7	2	2003	13	1	150	39	1	2	1	2	3	4	4	2	2	2	5	3	1	1	5	5
1	7	2	2002	14	#NULL!	160	40	3	2	1	1	3	2	3	1	1	1	4	4	1	1	5	5
1	7	2	2003	13	1	156	50	1	2	1	2	3	3	3	1	1	1	4	4	1	1	5	5
1	7	2	2002	14	1	165	45	2	2	2	1	3	2	2	1	1	1	5	4	1	1	5	5
1	8	2	2002	14	1	165	49	1	2	2	3	3	3	4	1	1	1	5	2	2	1	5	5
1	8	2	2002	14	1	164	52	3	2	3	1	3	3	2	2	2	1	5	2	2	1	5	5
1	8	2	2002	14	1	155	40	1	2	4	1	4	4	3	2	3	1	5	3	3	1	5	5
1	7	2	2003	13	1	166	50	1	2	4	2	3	3	3	5	3	1	5	5	4	1	5	5
1	8	2	2002	14	1	164	44	1	2	1	2	4	3	3	3	2	1	1	3	2	2	1	5
1	8	2	2001	15	1	165	49	1	2	1	2	3	4	4	1	1	1	5	2	2	2	2	5
1	9	2	2002	14	1	167	45	2	2	1	2	3	4	3	1	5	2	3	1	5	2	2	5
1	9	2	2000	16	1	165	56	1	2	3	1	4	1	4	2	2	2	1	4	5	2	2	5
1	7	2	2000	16	1	#NULL!	#NULL!	1	2	2	1	4	4	1	2	1	1	3	3	2	2	3	5
1	9	2	2001	15	1	163	45	2	2	2	1	3	3	3	1	2	2	4	1	3	2	3	5
1	7	2	2003	13	1	160	48	1	2	3	2	3	2	3	1	1	2	4	2	2	2	4	5
1	7	2	2003	13	1	137	31	1	2	4	2	4	3	3	4	1	1	5	4	2	2	4	5
1	9	2	1999	17	1	160	50	1	2	1	1	3	2	2	4	2	2	3	3	3	2	4	5
1	9	2	2001	15	1	160	49	2	2	4	3	3	5	3	1	1	1	5	1	1	2	5	5
1	7	2	2004	12	1	165	50	2	2	4	1	3	3	3	1	1	1	5	3	1	2	5	5
1	8	2	2002	14	1	152	48	3	2	2	3	3	3	2	2	2	1	3	3	2	2	5	5
1	8	2	2002	14	1	161	52	3	2	2	2	3	3	5	2	1	1	5	3	2	2	5	5
1	7	2	2003	13	1	165	50	2	2	4	1	3	3	2	2	1	1	4	5	2	2	5	5
1	8	2	2001	15	1	160	60	2	2	3	1	3	2	3	1	2	1	5	3	3	2	5	5
1	7	2	2003	13	1	158	40	3	1	1	1	3	3	1	3	1	1	4	4	3	2	5	5
1	7	2	2003	13	1	155	41	1	2	1	2	3	3	3	1	2	1	5	5	4	2	5	5
1	7	2	2002	14	1	161	41	1	2	1	1	3	1	2	3	1	1	5	5	1	3	4	5
1	7	2	2003	13	1	158	45	2	2	4	2	3	5	3	1	1	1	5	4	3	3	4	5
1	8	2	2002	14	1	165	48	2	2	3	1	3	3	3	1	2	2	5	4	3	3	4	5
1	9	2	2000	16	1	165	75	1	1	2	1	4	3	3	2	1	1	5	3	1	3	5	5
1	7	2	2002	14	1	149	33	3	2	4	2	4	3	2	1	1	1	5	3	2	3	5	5
1	7	2	2002	14	1	165	45	1	2	4	1	4	2	2	2	1	2	4	4	2	3	5	5
1	8	2	2002	14	1	156	48	1	2	3	1	3	4	2	3	2	1	4	5	2	3	5	5
1	7	2	2003	13	1	157	80	3	2	4	3	3	3	3	2	1	1	5	3	3	3	5	5
1	8	2	2002	14	1	166	50	1	2	2	1	3	3	3	1	2	2	5	4	3	3	5	5
1	7	2	2003	13	1	154	40	2	2	2	4	2	3	3	3	2	2	5	5	3	3	5	5
1	7	2	2002	14	1	162	98	1	2	1	2	3	3	1	1	1	2	1	4	1	4	5	5
1	7	2	2003	13	1	155	45	3	2	3	1	3	3	3	1	1	2	5	4	2	4	5	5
1	7	2	2002	14	1	155	96	2	2	2	2	3	3	3	1	1	1	5	4	3	4	5	5
1	7	2	2002	14	1	172	51	2	2	3	1	3	3	2	2	1	2	5	5	3	4	5	5
1	8	2	2001	15	1	163	48	2	2	1	2	3	3	3	5	5	5	5	5	5	5	1	5
1	8	2	2002	14	1	169	62	2	2	2	3	2	3	2	2	4	4	1	5	5	5	2	5
1	8	2	2003	13	1	169	48	3	2	4	4	5	6	5	3	1	4	5	4	3	5	4	5
1	7	2	2002	14	1	159	92	2	2	4	2	3	3	3	2	2	2	3	5	5	5	4	5
1	7	2	2002	14	1	165	50	1	2	3	1	3	2	2	1	5	4	4	3	5	5	5	5
1	8	2	2002	14	1	164	45	2	2	2	2	3	4	4	2	4	4	4	5	5	5	5	5
1	7	2	2003	13	1	154	45	3	2	2	2	3	3	3	1	2	1	5	5	5	5	5	5
1	7	2	2003	13	1	160	80	2	2	3	2	2	3	1	2	1	1	2	3	1	1	4	6
1	7	2	2004	12	1	153	34	1	2	4	3	3	4	4	4	1	1	5	4	4	1	5	6
1	8	2	2001	15	1	160	45	2	2	4	2	4	2	2	3	2	1	4	5	4	1	5	6
1	7	2	2007	9	1	160	46	2	2	4	2	3	3	3	1	1	1	3	4	2	2	2	6
1	7	2	2013	12	1	164	53	2	2	4	2	3	3	2	1	1	1	4	3	2	2	3	6
1	8	2	2002	14	1	165	43	2	2	1	2	3	3	2	1	1	1	4	1	1	2	4	6
1	7	2	2002	14	1	158	46	1	2	1	2	3	3	2	1	1	2	5	4	1	2	4	6
1	7	2	2003	13	1	159	43	3	2	3	3	3	4	4	1	1	1	4	2	2	2	4	6
1	7	2	2003	13	1	150	81	3	2	4	4	4	2	3	1	1	1	5	2	1	2	5	6
1	7	2	2003	13	1	149	33	2	2	1	3	3	4	2	1	1	2	3	2	2	2	5	6
1	7	2	2003	13	1	167	47	2	2	3	2	3	4	3	2	1	2	4	3	1	3	3	6
1	7	2	2003	13	1	161	46	2	2	4	3	4	3	4	1	1	1	2	3	3	3	3	6
1	7	2	2003	13	1	#NULL!	#NULL!	1	2	2	1	3	4	4	1	2	1	5	3	3	3	4	6
1	8	2	2002	14	1	159	40	2	2	3	2	3	4	3	1	1	1	5	4	3	3	4	6
1	8	2	2003	13	1	158	46	2	2	3	2	3	3	3	2	2	2	4	4	3	3	5	6
1	7	2	2003	13	#NULL!	163	40	1	2	2	2	3	3	3	2	2	3	4	5	3	3	5	6
1	7	2	2003	13	1	157	47	1	2	2	1	3	2	1	1	1	1	5	5	4	3	5	6
1	7	2	2003	13	1	150	30	1	2	4	2	3	3	2	2	2	3	1	3	1	4	1	6
1	7	2	2002	14	1	161	50	2	2	2	2	3	2	3	1	1	3	3	4	4	4	4	6
1	8	2	2002	14	1	155	46	2	2	4	4	3	5	5	1	2	2	5	4	4	4	4	6
1	7	2	2004	12	1	160	60	2	2	1	1	3	2	2	1	1	2	4	3	3	4	5	6
1	7	2	2003	13	1	152	49	2	2	4	2	3	3	3	2	2	2	4	4	4	4	5	6
1	9	2	2000	16	1	160	55	1	2	1	1	4	3	2	5	4	1	5	5	5	5	2	6
1	9	2	2000	16	1	159	45	2	2	1	1	3	2	2	1	3	3	5	4	5	5	3	6
1	8	2	2001	15	1	158	42	2	2	1	2	3	3	2	1	5	5	3	2	5	5	4	6
1	7	2	2003	13	1	160	53	2	2	2	2	4	3	3	3	2	2	4	5	5	5	4	6
1	8	2	2002	14	1	165	44	2	2	1	1	3	3	3	1	1	3	5	5	2	5	5	6
1	7	2	2002	14	1	170	60	3	2	3	2	3	3	4	5	1	5	5	4	4	5	5	6
1	7	2	2003	13	1	159	43	3	2	4	4	3	4	4	1	4	3	1	4	5	5	5	6
1	9	2	2001	15	1	#NULL!	#NULL!	2	2	3	2	3	3	3	1	3	1	1	5	5	5	5	6
1	7	2	2002	14	1	157	48	2	1	1	3	3	2	2	4	1	1	2	2	1	1	2	7
1	7	2	2003	13	1	150	45	3	2	1	1	3	2	1	1	1	1	2	5	1	1	3	7
1	8	2	2002	14	1	160	50	1	1	1	2	4	1	3	1	1	1	4	2	2	1	3	7
1	8	2	2002	14	1	165	44	1	2	4	2	3	5	5	1	1	1	4	1	1	1	4	7
1	7	2	2002	14	1	160	52	1	2	3	1	3	3	3	1	1	1	5	2	1	1	4	7
1	8	2	2002	14	1	170	46	1	2	2	2	3	3	4	1	1	1	5	1	1	1	5	7
1	8	2	2002	14	1	159	50	2	2	3	2	3	3	2	1	1	1	5	2	1	1	5	7
1	7	2	2003	13	1	162	45	2	2	2	2	3	3	3	2	1	1	5	4	1	1	5	7
1	9	2	2001	15	1	167	52	1	2	1	2	3	3	3	1	1	1	5	5	1	1	5	7
1	7	2	2002	14	1	163	47	2	2	1	2	3	3	3	1	1	1	4	1	2	1	5	7
1	7	2	2003	13	1	160	50	2	2	4	2	3	3	3	1	1	1	5	3	2	1	5	7
1	8	2	2002	14	1	160	53	1	2	1	2	3	5	3	1	1	1	4	1	1	2	2	7
1	8	2	2002	14	1	160	45	2	2	3	2	2	3	3	2	2	2	4	3	3	2	3	7
1	8	2	2002	14	1	163	45	2	2	3	2	3	4	3	1	1	1	5	4	1	2	4	7
1	7	2	2003	13	1	162	52	2	2	4	2	2	3	3	2	3	1	2	3	3	2	4	7
1	9	2	1999	17	1	161	63	2	2	4	4	3	2	3	1	1	1	5	3	3	2	4	7
1	7	2	2003	13	1	160	30	3	2	1	3	4	3	3	1	1	1	4	3	1	2	5	7
1	8	2	2002	14	1	154	60	2	1	1	1	4	3	2	1	1	1	5	3	1	2	5	7
1	8	2	2002	14	1	160	48	2	2	1	2	2	4	2	1	1	1	5	3	1	2	5	7
1	7	2	2004	12	1	150	40	3	2	4	2	3	3	2	2	2	4	5	4	1	2	5	7
1	9	2	2001	15	1	156	45	3	2	1	2	3	3	3	1	1	1	5	2	2	2	5	7
1	7	2	2003	13	1	164	43	2	2	1	1	3	1	3	3	1	1	5	4	3	2	5	7
1	8	2	2002	14	1	160	44	2	2	1	2	4	3	3	1	1	1	5	5	3	2	5	7
1	8	2	2002	14	1	144	28	1	2	1	3	3	3	2	2	2	2	2	4	3	3	3	7
1	8	2	2002	14	1	164	45	3	2	3	4	3	4	4	1	1	1	5	3	1	3	4	7
1	9	2	2001	15	1	163	50	2	2	2	2	3	3	3	1	1	1	5	4	3	3	4	7
1	8	2	2002	14	1	161	45	1	2	1	1	3	3	5	1	1	1	5	4	1	3	5	7
1	8	2	2001	15	1	164	67	1	2	1	3	2	2	1	2	1	1	3	5	1	3	5	7
1	7	2	2003	13	1	164	64	1	2	1	1	3	3	2	1	1	1	5	1	2	3	5	7
1	7	2	2004	12	1	159	42	1	2	3	3	3	5	5	1	1	1	1	3	2	3	5	7
1	8	2	2002	14	1	165	45	2	2	3	3	2	4	4	1	2	1	5	4	2	3	5	7
1	9	2	2001	15	1	164	49	2	2	1	3	3	3	3	1	2	1	4	2	3	3	5	7
1	8	2	2002	14	2	164	50	2	2	4	4	4	5	3	1	2	2	5	3	3	3	5	7
1	9	2	2001	15	1	160	48	2	2	2	2	3	3	3	1	1	1	1	4	3	3	5	7
1	7	2	2002	14	1	159	43	1	2	1	2	3	2	1	1	1	1	2	4	3	4	3	7
1	7	2	2003	13	1	163	50	1	2	2	1	4	2	3	2	1	1	3	4	3	4	3	7
1	7	2	2003	13	1	167	48	2	2	4	3	2	4	4	2	1	2	4	2	1	4	4	7
1	8	2	2002	14	1	160	70	1	2	2	2	3	4	4	1	1	4	4	1	5	4	4	7
1	7	2	2003	13	1	147	60	1	1	1	3	4	3	4	2	1	3	5	3	1	4	5	7
1	7	2	2003	13	1	175	70	2	2	4	2	3	5	4	2	1	2	3	4	1	4	5	7
1	7	2	2003	13	1	168	65	2	2	4	2	2	3	5	1	1	1	5	4	2	4	5	7
1	7	2	2003	13	1	144	32	1	2	2	2	3	4	2	1	1	1	3	5	3	4	5	7
1	8	2	2002	14	1	160	40	1	2	1	2	3	4	3	3	4	3	4	5	5	4	5	7
1	9	2	2000	16	1	163	51	1	2	1	2	4	3	2	2	4	3	1	3	5	5	2	7
1	7	2	2013	12	1	162	55	2	2	3	4	2	4	3	3	2	5	3	4	3	5	4	7
1	8	2	2002	14	1	160	50	2	2	3	2	3	4	3	2	2	1	4	5	5	5	4	7
1	8	2	2002	14	1	167	45	2	2	2	2	3	4	3	3	2	1	4	5	5	5	4	7
1	7	2	2003	13	1	170	94	2	1	2	2	3	2	2	2	1	1	4	4	1	5	5	7
1	8	2	2005	11	1	170	50	2	2	4	1	3	6	6	3	1	3	5	5	1	5	5	7
1	7	2	2002	14	1	163	40	2	2	4	4	2	3	3	2	1	1	5	5	4	5	5	7
1	9	2	2000	16	1	168	50	1	2	1	1	3	2	3	3	1	1	3	1	1	1	1	8
1	7	2	2002	14	1	145	35	2	2	1	2	4	3	3	2	1	1	2	1	1	1	2	8
1	9	2	2001	15	1	150	40	1	2	1	3	3	3	2	1	5	1	4	5	3	1	2	8
1	7	2	2003	13	1	162	55	3	2	3	2	3	3	3	2	1	1	5	4	1	1	3	8
1	9	2	2000	16	1	150	40	2	2	2	2	3	3	3	1	1	1	5	3	1	1	4	8
1	7	2	2004	12	1	148	35	2	2	2	2	3	6	5	1	1	1	4	4	1	1	4	8
1	9	2	2000	16	1	162	48	2	2	4	2	3	3	3	1	1	1	5	1	2	1	4	8
1	8	2	2002	14	1	165	70	1	2	4	2	3	1	1	1	1	1	5	2	1	1	5	8
1	9	2	2000	16	1	160	48	1	2	1	1	4	3	1	1	1	1	5	2	1	1	5	8
1	9	2	2000	16	1	162	48	2	2	1	2	3	3	3	1	1	1	4	3	1	1	5	8
1	7	2	#NULL!	12	#NULL!	149	40	3	1	2	2	3	2	2	1	1	1	5	3	1	1	5	8
1	7	2	2003	13	1	150	45	3	1	1	1	5	3	3	1	1	1	5	4	1	1	5	8
1	7	2	2003	13	1	160	38	1	2	3	2	3	2	1	1	1	1	5	3	2	1	5	8
1	7	2	2001	15	1	158	45	1	2	2	2	3	2	2	1	1	1	5	4	2	1	5	8
1	7	2	#NULL!	12	1	155	37	2	2	4	2	3	3	3	2	1	1	5	4	4	1	5	8
1	9	2	2001	15	1	150	55	1	2	1	1	3	3	3	1	1	1	4	4	5	1	5	8
1	7	2	2003	13	1	158	40	2	2	4	2	2	3	3	1	1	1	2	3	4	2	2	8
1	7	2	2003	13	1	150	40	3	2	3	2	3	6	2	1	1	1	2	2	2	2	3	8
1	7	2	2003	13	1	160	44	3	2	2	2	3	3	3	1	1	2	3	2	4	2	3	8
1	9	2	1998	14	1	150	49	2	2	2	1	4	2	1	2	3	2	2	5	4	2	3	8
1	7	2	2004	12	1	159	57	1	2	4	3	2	5	4	1	1	1	4	1	1	2	4	8
1	8	2	2002	14	1	170	60	1	2	1	2	1	4	3	1	1	1	3	1	2	2	4	8
1	8	2	2011	13	1	165	50	3	2	3	2	3	3	3	1	1	1	5	3	2	2	4	8
1	8	2	2002	14	1	158	35	2	2	2	2	3	3	3	1	1	1	5	4	2	2	4	8
1	8	2	2002	14	1	160	43	2	2	2	2	3	3	4	1	1	1	3	2	3	2	4	8
1	8	2	2002	14	1	165	46	1	2	2	2	3	5	5	1	1	1	5	3	4	2	4	8
1	7	2	2003	13	1	150	33	1	2	1	1	3	2	3	1	1	1	5	1	1	2	5	8
1	8	2	2002	14	1	165	55	1	2	1	1	3	4	1	3	1	1	5	5	1	2	5	8
1	7	2	2003	13	1	165	53	2	2	2	3	3	4	4	1	1	1	4	1	2	2	5	8
1	8	2	2002	14	1	175	59	2	2	1	3	2	3	3	1	1	2	5	2	2	2	5	8
1	7	2	2003	13	1	155	47	1	2	4	3	2	6	5	1	1	1	5	3	2	2	5	8
1	7	2	2003	13	1	152	35	1	2	2	3	3	2	3	1	1	1	5	4	2	2	5	8
1	7	2	2003	13	1	152	40	2	2	2	2	2	3	3	1	1	1	5	4	2	2	5	8
1	7	2	2002	14	1	160	65	3	2	1	2	2	4	2	1	1	1	5	2	3	2	5	8
1	8	2	2002	14	1	163	50	3	2	4	2	3	3	3	1	1	1	5	3	3	2	5	8
1	8	2	2001	15	1	164	45	3	2	3	2	3	3	3	1	1	1	5	3	3	2	5	8
1	7	2	2003	13	1	152	41	3	2	3	3	3	3	3	3	1	1	5	4	4	2	5	8
1	8	2	2002	14	1	163	43	1	2	4	2	3	3	4	2	2	2	4	3	3	3	3	8
1	9	2	2001	15	1	157	47	1	2	1	2	3	2	4	2	3	2	4	3	3	3	3	8
1	9	2	2001	15	1	161	55	3	2	2	2	3	3	1	2	3	2	2	3	3	3	4	8
1	9	2	2001	15	1	159	55	3	2	3	1	3	3	3	2	1	2	4	3	3	3	4	8
1	9	2	2000	16	1	162	54	1	2	3	3	3	1	6	2	3	2	4	4	4	3	4	8
1	8	2	2002	14	1	160	46	2	2	3	2	3	4	4	2	3	3	3	3	5	3	4	8
1	9	2	1999	17	1	159	53	1	2	1	1	3	3	1	1	3	1	4	2	2	3	5	8
1	8	2	2000	16	2	162	47	2	2	3	2	2	4	3	1	2	2	5	3	2	3	5	8
1	7	2	2003	13	1	156	48	2	2	1	2	3	3	3	4	1	2	4	5	2	3	5	8
1	9	2	2001	15	1	160	50	2	2	3	2	3	3	4	2	1	1	4	5	3	3	5	8
1	8	2	2002	14	1	162	52	1	2	2	1	2	2	1	2	1	1	3	4	4	3	5	8
1	8	2	2002	14	1	163	48	2	2	3	2	3	3	3	3	3	3	4	5	4	3	5	8
1	8	2	2002	14	1	164	45	2	2	4	3	2	3	2	2	1	2	4	4	4	4	2	8
1	8	2	2002	14	1	160	47	1	2	4	4	5	5	5	1	1	1	4	5	4	4	2	8
1	9	2	2001	15	1	158	46	1	2	1	2	3	3	2	5	3	3	3	5	4	4	3	8
1	9	2	2001	15	1	158	43	1	2	1	2	4	1	1	1	1	1	4	5	4	4	3	8
1	7	2	2003	13	1	155	40	3	2	4	4	2	5	3	2	2	3	4	3	2	4	4	8
1	7	2	2003	13	1	160	51	2	2	4	4	2	6	4	1	1	1	2	4	2	4	4	8
1	8	2	2002	14	1	150	45	2	2	2	2	3	4	4	1	2	2	4	3	4	4	4	8
1	7	2	2003	13	1	#NULL!	#NULL!	3	2	4	2	3	5	3	5	1	1	2	5	5	4	4	8
1	8	2	2002	14	1	162	43	1	2	3	2	3	4	3	1	1	2	5	3	3	4	5	8
1	8	2	2002	14	1	160	40	2	2	4	3	2	5	4	1	3	1	5	3	4	4	5	8
1	7	2	2003	13	1	155	70	3	2	4	3	3	3	3	4	2	4	3	4	4	5	4	8
1	9	2	2001	15	1	168	65	1	2	1	1	3	2	1	1	1	1	5	5	5	5	4	8
1	9	2	2002	14	1	168	50	3	2	2	1	3	4	3	2	2	2	4	5	5	5	5	8
1	9	2	2002	14	1	158	40	1	2	1	2	3	2	2	1	1	1	5	2	1	1	4	9
1	7	2	2003	13	1	166	49	3	2	1	4	2	3	3	2	2	1	3	3	3	1	4	9
1	8	2	2002	14	1	165	45	2	2	2	4	3	4	4	3	1	1	5	5	1	1	5	9
1	9	2	2000	16	1	170	60	1	2	1	1	3	3	1	1	1	1	5	2	2	1	5	9
1	9	2	1999	17	1	164	65	1	2	1	1	3	1	2	1	1	1	5	2	2	1	5	9
1	9	2	2001	15	1	162	50	1	2	2	2	3	2	2	2	2	1	4	3	3	2	3	9
1	7	2	2003	13	1	150	46	2	2	4	3	2	4	3	1	1	1	5	3	2	2	4	9
1	7	2	2003	13	1	165	43	1	2	1	1	2	3	3	1	1	1	5	3	2	2	5	9
1	9	2	2000	16	1	165	51	2	2	1	2	3	3	2	2	1	1	5	4	2	2	5	9
1	8	2	2002	14	#NULL!	158	40	2	2	2	1	4	3	2	2	1	1	4	5	3	2	5	9
1	8	2	2006	10	1	150	33	2	2	4	2	2	6	4	1	1	2	4	4	1	3	2	9
1	7	2	2004	12	#NULL!	146	35	1	2	1	1	3	1	2	1	1	1	3	3	2	3	4	9
1	8	2	2002	14	1	165	55	2	2	4	4	3	4	3	2	1	2	5	3	2	3	4	9
1	9	2	2001	15	1	150	40	2	2	3	2	3	3	3	1	1	1	5	3	1	3	5	9
1	9	2	2001	15	1	155	46	1	2	1	2	4	3	3	2	2	2	4	3	2	3	5	9
1	9	2	2001	15	1	150	43	1	2	2	2	4	5	4	2	2	2	4	3	3	3	5	9
1	7	2	2002	14	1	165	41	1	2	4	1	4	2	3	2	1	1	5	4	3	3	5	9
1	8	2	2002	14	1	166	45	1	2	3	2	3	4	3	1	1	2	5	3	2	4	5	9
1	7	2	2003	13	1	150	52	2	2	3	2	3	4	4	2	2	1	5	3	4	4	5	9
1	7	2	2003	13	1	#NULL!	#NULL!	2	2	4	3	2	4	4	4	3	3	5	4	4	4	5	9
1	7	2	2003	13	1	164	42	2	2	4	3	2	2	3	2	2	2	5	3	5	5	5	9
1	7	2	2003	13	1	158	45	1	2	4	2	3	3	2	1	1	1	4	5	5	5	5	9
1	8	2	2001	15	1	160	50	3	2	3	2	3	3	2	1	1	1	2	5	2	1	2	10
1	7	2	2003	13	1	155	45	3	2	1	1	4	2	2	3	1	1	3	4	1	1	3	10
1	8	2	2002	14	1	164	45	1	2	2	2	3	4	3	1	1	1	5	1	1	1	4	10
1	7	2	2003	13	1	160	40	1	2	1	2	3	3	3	1	1	1	2	3	1	1	4	10
1	7	2	2003	13	1	160	40	3	2	1	1	3	2	2	2	1	1	5	3	1	1	4	10
1	8	2	2002	14	1	162	45	3	2	3	3	3	3	4	1	1	1	5	1	1	1	5	10
1	7	2	2004	12	1	165	50	2	2	3	3	2	6	6	1	1	1	5	1	1	1	5	10
1	7	2	2002	14	1	158	50	3	2	3	1	3	2	2	1	1	1	3	2	1	1	5	10
1	7	2	2003	13	1	150	45	2	2	2	3	3	4	4	1	1	1	4	2	1	1	5	10
1	7	2	2003	13	1	150	40	1	2	4	2	3	4	5	1	1	1	5	2	1	1	5	10
1	7	2	2003	13	1	170	45	2	2	3	2	3	1	1	3	1	1	4	3	1	1	5	10
1	7	2	2004	12	1	155	48	2	2	1	2	3	3	3	1	1	1	5	3	1	1	5	10
1	7	2	2004	12	1	150	37	2	2	1	2	3	3	3	1	1	1	5	3	1	1	5	10
1	7	2	2003	13	1	160	40	3	2	4	2	3	3	3	1	1	1	5	4	1	1	5	10
1	7	2	2003	13	1	160	70	3	2	4	3	2	2	3	2	1	1	2	2	2	2	2	10
1	9	2	2000	16	1	152	47	1	2	1	2	3	2	2	1	1	1	3	3	3	2	3	10
1	9	2	2000	16	1	164	55	2	2	3	4	3	4	2	1	3	2	3	1	4	2	4	10
1	8	2	2002	14	1	166	48	1	2	1	2	3	3	3	1	1	1	4	1	1	2	5	10
1	8	2	2001	15	1	170	45	2	2	1	2	1	4	4	2	1	1	5	3	1	2	5	10
1	7	2	2002	14	1	162	42	2	2	2	2	3	3	1	1	1	2	4	2	2	2	5	10
1	8	2	2002	14	1	160	50	2	2	3	2	3	3	3	1	1	1	5	2	2	2	5	10
1	7	2	2003	13	1	164	50	1	2	3	2	3	4	4	1	1	1	4	3	2	2	5	10
1	9	2	2000	16	1	168	63	3	2	2	1	3	3	1	1	1	2	3	5	4	2	5	10
1	8	2	2001	15	1	165	41	2	2	1	2	3	3	1	1	1	1	5	5	5	2	5	10
1	7	2	2003	13	1	162	49	2	2	1	3	3	4	3	1	1	1	4	4	4	3	3	10
1	7	2	2003	13	1	160	49	2	2	1	2	2	4	4	4	3	1	3	3	3	3	4	10
1	8	2	2002	14	1	157	45	1	2	3	2	3	3	3	1	1	1	5	4	3	3	5	10
1	7	2	2003	13	1	150	37	2	2	4	3	2	4	4	2	4	1	3	2	3	4	2	10
1	8	2	2002	14	1	155	40	2	2	2	3	3	3	4	3	3	3	4	3	4	4	4	10
1	7	2	2003	13	1	145	30	2	1	4	2	3	3	1	1	1	2	5	4	4	4	4	10
1	8	2	2002	14	1	155	80	2	1	1	2	3	2	1	1	2	2	5	4	4	4	5	10
1	8	2	2002	14	1	157	40	2	2	4	2	3	3	3	2	2	2	4	5	5	5	5	10
1	8	2	2002	14	1	150	36	1	1	1	1	5	3	3	5	5	5	5	5	5	5	5	10
1	10	2	2000	16	1	160	#NULL!	2	2	4	4	5	3	3	5	1	1	1	5	1	5	1	0
1	10	2	2000	16	1	173	80	2	2	1	2	4	3	3	2	1	1	1	5	5	5	1	0
1	10	2	2000	16	1	157	52	2	2	2	3	4	2	3	1	1	1	3	4	1	5	2	1
1	10	2	1999	17	1	161	47	2	2	4	2	3	3	1	1	1	1	3	5	5	5	2	3
1	10	2	2000	16	1	160	45	2	2	2	2	3	4	3	2	3	4	4	3	4	3	2	4
1	10	2	2000	16	1	160	58	1	2	2	1	3	4	3	1	1	1	3	4	4	4	3	4
1	10	2	2000	16	1	155	41	2	2	1	2	3	6	4	1	1	1	1	4	2	5	1	4
1	10	2	2000	16	1	165	52	1	2	1	1	5	3	2	5	3	5	1	5	3	5	1	4
1	10	2	1999	17	1	167	50	2	2	1	3	3	3	4	1	5	5	1	5	5	5	1	4
1	10	2	2000	16	1	165	75	2	2	2	2	3	2	3	1	1	1	2	5	5	5	1	4
1	10	2	2000	16	1	170	55	2	2	4	3	3	4	4	1	5	5	2	4	5	5	2	4
1	10	2	2000	16	1	173	65	1	2	4	2	3	3	3	1	1	1	2	4	2	2	2	5
1	10	2	2000	16	1	162	40	1	2	1	2	4	3	3	1	1	1	2	3	3	3	1	5
1	10	2	1999	17	1	166	54	1	2	1	2	3	3	3	1	1	1	4	4	2	3	2	5
1	10	2	2000	16	1	160	45	3	2	4	3	3	3	3	1	1	1	1	4	2	3	3	5
1	10	2	1998	15	1	162	55	2	2	2	2	3	2	3	1	1	1	4	4	3	3	3	5
1	10	2	2001	15	1	162	50	2	2	2	1	3	3	4	1	2	2	5	3	4	3	4	5
1	10	2	1999	17	1	163	55	3	2	1	2	3	3	3	2	2	2	3	2	4	4	2	5
1	10	2	1999	17	1	159	45	1	2	1	2	4	2	2	1	1	1	4	3	4	4	4	5
1	10	2	2000	16	1	163	54	2	2	4	3	3	2	3	2	1	1	3	5	1	5	1	5
1	10	2	1999	17	1	163	58	3	2	3	2	3	4	3	2	2	1	4	3	2	5	1	5
1	10	2	2000	16	1	166	45	2	2	1	3	3	3	3	1	1	1	3	5	3	5	1	5
1	10	2	2000	16	1	160	70	2	2	2	2	3	1	1	1	1	1	1	3	5	5	1	5
1	10	2	2000	16	1	162	48	1	2	2	3	3	5	2	1	1	1	1	4	5	5	1	5
1	10	2	2000	16	1	155	48	1	2	2	2	5	1	1	1	1	1	3	4	5	5	1	5
1	10	2	1999	17	1	165	50	3	2	4	3	3	3	3	1	1	1	1	5	5	5	1	5
1	10	2	2000	16	1	167	61	2	2	3	2	3	2	2	2	1	3	2	5	5	5	1	5
1	10	2	2000	16	1	160	47	2	2	1	2	3	4	4	1	1	1	3	5	5	5	1	5
1	10	2	2000	16	1	164	50	2	2	2	2	3	3	2	1	1	1	4	5	5	5	1	5
1	10	2	2000	16	1	170	48	2	2	1	2	4	3	3	1	1	1	4	1	3	5	2	5
1	10	2	2000	16	1	163	54	1	2	2	2	3	2	3	1	1	1	2	2	5	5	2	5
1	10	2	2000	16	1	165	55	3	2	4	3	3	5	5	3	1	1	3	4	5	5	2	5
1	10	2	2000	16	1	170	55	3	2	4	2	4	4	3	1	1	1	3	5	5	5	2	5
1	10	2	2000	16	1	165	70	1	2	1	2	3	3	2	1	1	1	5	5	5	5	2	5
1	10	2	2000	16	1	164	57	1	2	1	2	4	3	2	1	1	1	4	3	2	5	3	5
1	10	2	2000	16	1	165	52	1	1	2	2	4	4	2	3	1	1	4	1	5	5	3	5
1	10	2	2000	16	1	159	45	2	2	3	3	3	4	3	1	1	1	2	5	5	5	3	5
1	10	2	1999	17	1	160	50	1	2	2	2	3	2	2	3	3	3	3	5	5	5	3	5
1	10	2	2000	16	1	165	60	2	2	2	2	3	4	4	2	5	5	1	5	5	5	5	5
1	10	2	2000	16	1	159	43	1	2	1	1	5	2	1	4	1	1	3	1	1	1	1	6
1	10	2	1999	17	1	167	46	1	2	2	2	4	2	3	2	1	1	3	4	1	4	2	6
1	10	2	2000	16	1	165	55	2	2	1	3	3	4	4	1	1	1	3	5	4	4	3	6
1	10	2	2000	16	1	150	50	2	2	1	3	3	3	2	3	1	4	3	4	5	5	1	6
1	10	2	2000	16	1	#NULL!	#NULL!	3	2	4	4	3	4	3	2	2	1	2	5	5	5	1	6
1	10	2	1999	17	1	167	51	1	2	2	2	3	2	3	1	3	1	2	5	5	5	1	6
1	10	2	2000	16	1	155	48	3	2	2	3	3	3	3	1	1	1	3	5	5	5	1	6
1	10	2	2000	16	1	167	54	3	2	4	3	3	4	4	1	1	1	5	5	5	5	1	6
1	10	2	2000	16	1	158	47	2	2	3	2	3	3	3	1	1	1	2	3	2	5	2	6
1	10	2	2000	16	1	168	70	2	2	4	3	3	3	3	1	1	1	2	4	5	5	2	6
1	10	2	2000	16	1	158	46	1	2	4	2	3	2	2	2	1	1	2	5	5	5	2	6
1	10	2	2001	15	1	171	57	2	2	4	3	3	4	3	1	1	1	3	5	4	5	3	6
1	10	2	1999	17	1	158	60	3	2	1	2	3	3	2	1	1	1	4	1	5	5	3	6
1	10	2	2000	16	1	165	72	2	2	4	3	3	4	3	1	1	1	3	4	5	5	3	6
1	10	2	2000	16	1	168	96	2	2	3	3	3	3	2	1	1	1	4	5	5	5	3	6
1	10	2	1999	17	1	160	47	2	2	4	2	2	4	3	5	2	2	2	5	5	5	5	6
1	10	2	2000	16	1	152	49	2	2	2	2	4	2	2	1	1	1	2	4	1	2	1	7
1	10	2	1999	17	1	163	50	2	2	1	2	3	4	4	1	1	1	3	5	4	2	2	7
1	10	2	1999	17	1	162	48	2	2	2	2	3	4	4	1	1	1	4	5	1	3	2	7
1	10	2	2000	16	1	160	41	1	2	1	1	3	3	3	1	1	1	4	4	2	4	3	7
1	10	2	1999	17	1	162	65	2	2	4	3	2	3	3	5	1	1	2	5	1	5	1	7
1	10	2	2000	16	1	167	47	1	2	1	2	4	2	3	1	1	1	3	3	2	5	1	7
1	10	2	1999	17	1	166	52	2	2	4	2	3	3	3	3	2	2	2	4	4	5	1	7
1	10	2	1999	17	1	156	43	1	2	2	2	3	3	2	1	1	1	2	4	5	5	1	7
1	10	2	1999	17	1	166	48	3	2	1	4	5	4	2	1	1	1	1	5	5	5	1	7
1	10	2	2000	16	1	162	50	3	2	3	4	3	3	3	1	1	1	3	5	5	5	1	7
1	10	2	2000	16	1	164	60	1	2	4	2	3	4	4	1	1	1	3	5	5	5	1	7
1	10	2	2000	16	1	160	50	1	2	1	1	3	2	2	3	3	2	5	4	1	5	2	7
1	10	2	2000	16	1	155	41	2	2	2	2	3	3	2	2	1	1	4	5	2	5	2	7
1	10	2	2000	16	1	166	51	3	2	4	3	4	3	2	1	1	1	4	5	2	5	3	7
1	10	2	1999	17	1	160	52	2	2	2	2	3	2	3	1	1	1	3	5	5	5	5	7
1	10	2	2000	16	1	152	84	2	2	4	2	3	4	4	1	1	1	3	5	5	5	5	7
1	10	2	2000	16	1	162	51	3	2	2	3	2	4	3	1	1	1	1	1	1	1	1	8
1	10	2	2000	16	1	155	63	2	2	1	3	3	2	3	3	2	2	1	5	2	2	1	8
1	10	2	2000	16	1	167	54	2	2	4	2	3	2	2	1	3	2	2	3	5	3	3	8
1	10	2	2001	15	1	158	46	1	2	1	2	3	2	1	1	1	1	5	3	3	3	5	8
1	10	2	2000	16	1	156	46	2	2	4	2	3	3	3	3	1	2	2	5	1	4	1	8
1	10	2	2000	16	1	160	60	1	2	2	3	2	4	4	1	1	1	2	5	2	4	2	8
1	10	2	2000	16	1	165	48	2	2	4	3	3	3	2	3	2	2	2	5	5	4	3	8
1	10	2	2000	16	1	163	52	2	2	1	3	3	2	3	1	1	4	3	5	5	4	3	8
1	10	2	1900	15	1	166	48	1	2	1	2	4	2	2	1	1	1	4	4	4	4	5	8
1	10	2	2000	16	1	162	90	3	2	4	3	4	3	3	1	1	1	3	5	1	5	1	8
1	10	2	2000	16	1	163	49	1	2	3	1	5	2	1	2	1	1	2	5	4	5	1	8
1	10	2	2000	16	1	168	65	2	2	2	3	3	3	3	3	2	2	1	4	5	5	1	8
1	10	2	1900	15	1	155	43	3	2	4	4	2	3	4	1	1	2	2	4	5	5	1	8
1	10	2	2000	16	1	165	47	3	2	4	3	2	3	3	1	1	1	1	5	5	5	1	8
1	10	2	2000	16	1	160	50	1	2	1	2	3	2	2	1	4	4	1	5	5	5	1	8
1	10	2	2000	16	1	168	72	3	2	1	3	2	3	2	3	4	4	1	5	5	5	1	8
1	11	2	2000	16	1	160	46	2	2	4	3	3	3	3	3	2	2	2	5	5	5	1	8
1	10	2	2000	16	1	163	61	3	2	4	3	2	4	2	1	1	1	4	5	5	5	1	8
1	10	2	2000	16	1	160	60	1	2	1	1	3	3	2	5	1	5	2	5	1	5	2	8
1	10	2	1999	17	1	158	48	1	2	3	2	3	2	3	1	1	1	3	3	5	5	2	8
1	10	2	2000	16	1	162	49	2	2	4	2	2	7	7	1	1	1	2	4	5	5	2	8
1	10	2	2000	16	1	160	86	2	2	4	2	3	4	3	1	1	1	3	5	5	5	2	8
1	10	2	2000	16	1	160	50.5	2	2	2	2	4	3	1	4	3	3	3	5	5	5	2	8
1	10	2	1999	17	1	161	48	1	2	2	2	3	3	3	3	4	4	5	4	5	5	3	8
1	10	2	2000	16	1	155	50	3	2	3	2	3	4	4	1	1	1	1	5	5	5	3	8
1	10	2	2000	16	1	160	55	2	2	2	2	3	4	4	2	3	2	3	3	2	2	3	9
1	10	2	2000	16	1	157	40	1	2	3	2	3	3	2	1	1	1	3	4	1	4	2	9
1	10	2	1999	17	1	155	39	1	1	4	1	5	7	7	1	1	1	5	1	1	1	5	10
1	10	2	1999	17	1	165	60	3	2	2	2	3	2	2	4	1	2	5	5	2	3	3	10
1	10	2	1999	17	1	168	60	3	2	1	2	3	3	4	1	1	1	5	5	1	5	1	10
1	10	2	1999	17	1	162	46	1	2	4	2	3	3	3	1	1	1	1	4	5	5	1	10
1	10	2	1999	17	1	165	45	3	2	4	4	1	7	7	5	5	5	1	5	5	5	1	10
1	10	2	2000	16	1	167	62	3	2	3	3	3	4	2	1	1	1	2	5	5	5	1	10
1	10	2	2000	16	1	160	50	1	1	1	1	5	7	7	1	1	1	2	5	5	5	1	10
1	10	2	2000	16	1	168	55	3	2	4	4	5	7	7	1	1	1	3	5	5	5	1	10
1	10	2	2000	16	1	159	58	2	1	1	3	3	3	2	1	1	1	2	4	4	5	2	10
1	10	2	2000	16	1	165	55	3	2	4	3	5	4	3	1	1	1	2	5	5	5	2	10
1	10	2	2000	16	1	160	84	1	2	2	2	3	4	4	4	1	1	3	5	5	5	2	10
1	10	2	1998	15	1	158	52	2	2	3	3	3	4	3	1	1	1	5	5	3	5	5	10
2	9	1	2000	16	1	174	56	2	2	2	2	3	3	3	1	1	1	1	2	1	2	2	#NULL!
2	7	1	2003	13	1	153	40	2	2	3	4	3	3	4	1	1	1	3	3	1	2	4	#NULL!
2	9	1	1999	17	1	167	55	1	1	1	1	5	1	1	1	1	1	1	1	1	1	1	0
2	7	1	2003	13	1	#NULL!	46	2	2	1	3	3	4	4	1	1	1	1	1	1	1	1	0
2	9	1	2001	15	1	172	47	2	2	1	2	3	6	4	1	1	1	5	1	1	1	5	0
2	9	1	2000	16	1	162	40	3	2	2	2	3	5	4	2	2	2	2	2	2	2	2	0
2	7	1	2003	13	1	151	30	3	2	4	4	1	4	4	3	2	1	5	3	3	2	2	0
2	9	1	2001	15	1	162	67	1	2	1	2	2	2	3	1	1	1	1	5	3	3	1	0
2	9	1	2001	15	1	161	50	2	2	2	2	3	4	2	1	1	1	5	3	3	3	5	0
2	9	1	2000	16	1	180	50	2	2	4	2	3	3	3	5	2	2	5	5	5	4	5	0
2	9	1	2000	16	1	174	58	1	2	1	2	2	4	2	1	1	1	4	5	5	5	5	1
2	9	1	2001	15	1	173	51	2	2	2	1	3	4	3	1	1	1	4	1	1	1	5	2
2	9	1	2000	16	1	180	82	3	2	4	4	3	3	4	1	1	1	5	4	1	1	5	2
2	9	1	1999	17	1	171	53	3	2	4	3	5	7	5	1	1	1	4	4	4	3	4	2
2	9	1	2001	15	1	172	60	1	2	2	2	3	4	3	1	1	1	5	4	3	3	5	2
2	9	1	2001	15	1	178	72	2	2	1	1	5	3	4	1	1	1	3	1	1	1	4	3
2	7	1	2002	14	2	160	47	1	2	4	1	4	3	1	2	1	2	3	3	3	1	5	3
2	7	1	2003	13	1	172	53	2	2	4	2	3	3	3	1	1	1	5	4	4	3	4	3
2	9	1	2000	16	#NULL!	169	50	1	2	1	1	4	1	1	1	1	1	5	4	1	4	5	3
2	7	1	2003	13	1	167	51	2	2	4	3	3	4	4	2	1	5	5	3	2	5	5	3
2	9	1	2001	15	1	173	48	2	2	2	1	2	5	4	1	1	1	4	3	1	1	3	4
2	9	1	2000	16	1	170	50	2	2	1	2	3	4	4	2	2	2	2	3	2	2	2	4
2	9	1	2001	15	1	165	60	1	2	2	1	3	3	3	1	1	1	2	4	1	2	4	4
2	9	1	2001	15	1	143	31	3	2	4	2	4	3	2	1	1	1	2	4	2	2	4	4
2	7	1	2003	13	1	160	63	1	2	1	2	3	4	3	1	1	1	4	5	1	3	4	4
2	7	1	2003	13	1	148	39	1	2	2	1	4	4	3	1	1	1	1	4	3	4	4	4
2	9	1	2001	15	1	153	43	2	2	2	2	4	4	3	1	1	1	5	5	1	4	5	4
2	9	1	2000	16	1	164	42	1	2	3	2	3	3	2	1	1	1	3	4	4	4	5	4
2	9	1	2000	16	1	165	49	1	1	1	2	3	3	2	1	1	1	3	4	5	5	4	4
2	7	1	2003	13	1	162	39	1	2	4	2	2	3	3	5	4	2	5	5	4	5	5	4
2	9	1	1999	17	1	158	49	1	2	4	4	3	4	3	2	1	2	5	2	5	5	5	4
2	9	1	2001	15	1	162	41	1	2	2	2	3	2	3	1	1	1	5	5	5	5	5	4
2	9	1	2001	15	1	176	54	2	2	3	2	3	3	3	1	1	1	4	3	2	1	3	5
2	7	1	2003	13	1	165	40	2	2	1	2	4	3	2	1	1	1	4	2	1	1	4	5
2	7	1	2002	14	1	154	39	1	2	1	3	5	3	2	1	1	1	3	3	1	1	4	5
2	9	1	2001	15	1	160	45	1	2	1	1	4	3	3	1	1	1	3	5	1	1	4	5
2	9	1	2001	15	1	160	40	3	2	4	2	3	3	3	1	1	1	3	1	2	1	4	5
2	9	1	2001	15	1	174	50	2	2	1	2	3	3	3	1	1	1	4	2	3	1	4	5
2	7	1	2003	13	1	150	40	1	2	2	2	3	4	4	1	1	1	3	1	1	1	5	5
2	9	1	2001	15	#NULL!	173	60	1	2	1	1	3	3	2	1	1	1	5	4	1	1	5	5
2	9	1	2000	16	1	178	70	2	2	2	2	3	4	2	1	1	1	4	3	2	1	5	5
2	7	1	2003	13	1	145	35	1	2	1	1	3	3	3	1	1	1	3	4	2	1	5	5
2	7	1	2002	14	1	159	47	3	2	3	2	3	4	5	3	2	1	4	4	3	1	5	5
2	9	1	2000	16	1	166	54	2	2	2	2	2	3	3	1	2	1	5	4	3	1	5	5
2	9	1	2000	16	1	166	48	2	2	4	2	4	4	4	2	1	1	5	3	5	1	5	5
2	9	1	2000	16	1	175	58	3	2	1	1	3	3	3	2	2	2	2	2	2	2	2	5
2	7	1	2003	13	1	159	40	2	2	2	3	3	4	3	1	1	1	2	2	1	2	3	5
2	7	1	2003	13	1	170	49	3	2	1	1	3	3	1	1	1	1	4	3	1	2	3	5
2	7	1	2003	13	1	160	47	1	2	1	2	3	3	3	1	1	1	4	1	1	2	4	5
2	9	1	2001	15	1	168	66	2	2	1	1	3	4	3	1	1	1	2	4	2	2	4	5
2	7	1	2002	14	1	172	53	3	2	2	2	3	3	2	1	2	1	3	2	5	2	4	5
2	7	1	2002	14	1	168	62	2	2	4	4	3	3	2	1	1	1	4	2	2	2	5	5
2	9	1	2001	15	1	167	61	1	2	1	2	4	4	4	1	1	1	5	2	2	2	5	5
2	9	1	2001	15	1	180	68	1	2	1	1	3	3	1	2	1	1	2	3	2	2	5	5
2	9	1	2000	16	1	173	65	1	2	1	1	3	3	3	3	3	3	3	3	3	3	3	5
2	7	1	2003	13	1	162	70	2	2	1	1	3	3	2	1	1	1	2	4	3	3	3	5
2	7	1	2003	13	1	148	40	1	2	3	2	3	3	3	3	2	3	3	5	3	3	4	5
2	7	1	2003	13	1	154	40	3	2	2	3	3	4	2	3	2	1	4	5	3	3	4	5
2	9	1	1999	17	1	181	73	2	2	2	2	3	3	3	1	1	1	2	3	4	3	4	5
2	7	1	2003	13	1	145	41	1	2	1	2	4	2	3	1	2	1	3	2	5	3	4	5
2	7	1	2003	13	1	165	59	1	2	3	2	3	3	4	1	1	1	3	4	3	3	5	5
2	9	1	1999	17	1	168	51	2	1	2	2	2	2	3	1	1	1	5	4	3	3	5	5
2	9	1	2000	16	1	175	60	1	2	1	2	3	3	3	2	1	3	5	4	4	3	5	5
2	9	1	2001	15	1	175	60	2	2	3	2	3	3	3	1	1	3	4	2	1	4	3	5
2	7	1	2002	14	1	162	35	2	2	4	1	2	3	3	3	1	3	2	4	5	4	3	5
2	9	1	2001	15	1	170	56	1	2	2	1	2	3	3	3	1	1	3	4	4	4	4	5
2	9	1	2001	15	1	170	40	3	2	3	3	3	3	2	4	4	4	4	4	4	4	4	5
2	7	1	2003	13	1	161	41	2	2	3	2	3	3	2	1	1	1	2	5	5	4	4	5
2	9	1	1999	17	1	156	46	2	2	3	2	3	3	3	4	4	4	5	4	4	4	5	5
2	7	1	2002	14	1	168	68	2	2	4	4	3	4	3	1	1	1	5	5	4	4	5	5
2	7	1	2001	15	1	164	44	2	2	4	1	3	2	3	3	1	1	3	5	5	4	5	5
2	7	1	2002	14	1	161	55	2	2	2	1	3	3	3	3	1	1	4	4	5	5	2	5
2	9	1	2000	16	1	159	39	2	2	2	1	4	1	4	1	2	2	3	5	5	5	2	5
2	9	1	2001	15	1	165	84	1	2	1	1	2	2	2	1	1	1	2	4	2	5	3	5
2	7	1	2003	13	1	161	47	1	2	1	2	4	4	3	1	1	1	1	5	5	5	4	5
2	7	1	2001	15	#NULL!	161	40	2	2	3	2	2	3	3	4	5	4	4	5	5	5	4	5
2	9	1	2000	16	1	171	51	2	2	1	2	3	3	2	1	2	5	3	2	4	5	5	5
2	9	1	2001	15	1	162	52	1	2	2	2	3	2	3	1	1	1	1	5	5	5	5	5
2	7	1	2003	13	1	162	45	2	2	4	1	3	2	3	1	1	1	3	5	5	5	5	5
2	7	1	2002	14	1	167	70	1	2	2	2	3	3	3	1	1	1	4	5	5	5	5	5
2	7	1	2003	13	1	160	80	3	2	4	2	2	4	3	2	2	5	4	5	5	5	5	5
2	9	1	2001	15	1	164	70	1	2	1	2	3	2	2	5	5	5	4	5	5	5	5	5
2	9	1	2000	16	1	170	50	1	2	4	2	5	2	3	3	1	1	5	5	5	5	5	5
2	9	1	2001	15	2	173	60	3	2	3	2	2	3	3	3	1	1	5	5	5	5	5	5
2	9	1	2001	15	1	175	50	1	2	3	3	3	3	3	2	3	2	5	5	5	5	5	5
2	9	1	2000	16	1	165	50	1	2	1	2	3	2	3	1	1	1	4	1	1	1	2	6
2	7	1	2003	13	1	151	#NULL!	2	2	3	1	3	3	3	1	1	1	4	1	1	1	5	6
2	7	1	2003	13	1	152	38	2	1	3	4	3	4	3	3	1	1	3	3	1	1	5	6
2	7	1	2003	13	1	165	55	2	2	1	1	3	2	1	1	1	1	5	5	1	1	5	6
2	9	1	2001	15	1	165	45	2	2	4	4	3	3	3	2	1	1	4	5	5	1	5	6
2	7	1	2003	13	1	160	95	3	2	2	3	3	3	3	1	1	1	1	4	2	2	3	6
2	9	1	2001	15	1	166	63	2	2	1	2	2	3	3	1	1	1	4	2	3	2	3	6
2	9	1	2000	16	#NULL!	172	59	2	2	3	2	3	3	4	1	1	1	4	1	1	2	4	6
2	9	1	2001	15	1	176	54	2	2	4	1	3	4	3	2	1	1	3	3	3	2	4	6
2	7	1	2003	13	1	150	36	1	2	1	2	3	4	2	1	2	1	4	4	4	2	4	6
2	7	1	2002	14	1	166	48	1	2	1	2	3	2	1	3	2	1	4	1	2	2	5	6
2	7	1	2001	15	1	171	54	3	2	2	3	2	4	3	1	1	1	3	2	2	2	5	6
2	9	1	2000	16	1	165	60	2	2	3	2	3	3	3	1	1	1	5	3	3	2	5	6
2	9	1	2000	16	1	186	60	1	2	1	2	3	3	3	1	1	1	4	3	4	2	5	6
2	9	1	2001	15	1	170	55	2	2	1	2	3	3	3	1	3	3	2	1	2	3	3	6
2	9	1	2001	15	1	174	52.5	2	2	1	1	3	3	3	2	1	1	2	4	2	3	3	6
2	9	1	2000	16	1	159	48	1	2	2	2	3	2	2	4	2	1	2	2	3	3	3	6
2	7	1	2004	12	1	164	52	2	2	2	1	2	4	6	1	1	1	1	3	3	3	3	6
2	9	1	2000	16	#NULL!	158	40	3	2	2	2	3	3	3	1	1	1	2	3	3	3	3	6
2	7	1	2002	14	1	154	49	1	2	4	2	3	6	3	1	1	1	2	3	1	3	4	6
2	9	1	1999	17	1	180	52	1	2	3	1	3	2	2	2	2	2	4	3	1	3	4	6
2	9	1	2001	15	1	170	60	2	2	2	2	2	3	3	1	1	1	4	3	3	3	4	6
2	9	1	2001	15	1	169	73	1	1	2	1	4	2	2	1	1	1	2	4	4	3	4	6
2	7	1	2002	14	1	145	32	1	2	2	2	3	3	3	2	1	3	3	4	4	3	4	6
2	9	1	2001	15	1	175	59	2	2	1	2	3	3	3	1	1	1	5	4	4	3	4	6
2	7	1	2003	13	1	143	45	2	2	4	2	3	4	4	1	1	1	4	3	2	3	5	6
2	9	1	2000	16	1	175	51	1	2	2	2	5	2	3	1	1	1	5	4	3	3	5	6
2	9	1	2001	15	1	185	60	3	2	3	3	2	4	4	1	1	1	5	4	4	3	5	6
2	9	1	2001	15	1	170	70	2	2	3	3	3	4	4	1	1	2	5	4	4	4	2	6
2	9	1	2001	15	1	173	64	1	2	2	1	3	3	3	4	3	3	3	4	3	4	3	6
2	9	1	2001	15	1	160	30	1	2	3	1	3	2	2	1	2	2	4	5	3	4	3	6
2	9	1	2000	16	1	179	54	3	2	4	2	3	4	4	1	1	1	1	4	4	4	3	6
2	7	1	2003	13	1	160	50	2	2	4	2	3	3	3	3	2	2	4	3	4	4	4	6
2	7	1	2002	14	#NULL!	151	34	1	2	2	2	4	2	1	2	1	1	4	5	4	4	4	6
2	7	1	2002	14	1	157	43	2	2	4	4	3	4	4	2	1	1	3	5	5	4	4	6
2	7	1	2003	13	1	168	55	1	2	4	2	3	3	2	2	2	2	4	4	4	4	5	6
2	9	1	2000	16	1	172	52.5	3	2	2	3	3	3	3	1	2	2	4	5	4	5	4	6
2	9	1	1999	17	1	159	46	1	1	1	1	3	1	1	1	1	1	4	3	5	5	4	6
2	7	1	2003	13	1	160	50	2	2	4	4	3	3	3	1	1	1	3	5	5	5	4	6
2	9	1	2001	15	1	170	55	3	2	3	2	3	3	3	5	5	5	4	5	5	5	4	6
2	9	1	2000	16	1	170	55	1	2	1	2	3	3	1	2	2	3	4	4	2	5	5	6
2	9	1	2000	16	1	170	60	2	2	4	3	2	6	5	4	4	5	5	4	4	5	5	6
2	9	1	2001	15	1	168	60	3	2	4	2	2	3	4	5	1	5	3	5	5	5	5	6
2	9	1	2001	15	1	177	60	2	2	3	2	3	4	4	3	4	4	4	5	5	5	5	6
2	9	1	2001	15	1	182	65	1	2	2	2	3	3	3	1	1	1	5	5	5	5	5	6
2	9	1	2000	16	1	171	60	2	2	2	2	3	4	3	4	1	1	5	5	5	5	5	6
2	9	1	2001	15	1	177	78	1	2	3	2	2	3	3	1	1	2	5	5	5	5	5	6
2	7	1	2003	13	1	161	55	2	2	3	2	3	3	4	1	1	1	3	2	1	1	3	7
2	9	1	2002	14	1	#NULL!	#NULL!	1	2	2	1	3	3	3	2	1	1	3	4	1	1	3	7
2	9	1	2000	16	1	170	63	1	2	1	2	4	1	2	1	1	1	4	3	1	1	4	7
2	7	1	2003	13	1	173	60	1	2	2	1	3	3	1	2	1	1	3	4	2	1	4	7
2	7	1	2003	13	1	160	50	1	2	1	2	4	4	3	1	1	1	4	2	1	1	5	7
2	9	1	2000	16	1	168	36	1	2	1	1	3	3	1	2	1	1	5	2	1	1	5	7
2	9	1	2001	15	1	174	59	2	2	4	2	3	3	3	1	1	1	4	3	1	1	5	7
2	7	1	2003	13	1	147	41	1	2	2	2	3	3	3	1	1	1	4	3	1	1	5	7
2	8	1	2003	13	1	148	70	2	2	2	3	3	4	3	1	1	1	4	1	2	1	5	7
2	9	1	2000	16	1	160	49	1	2	2	2	4	2	2	1	1	1	5	2	2	1	5	7
2	9	1	2001	15	1	175	70	1	2	2	2	3	4	3	4	4	1	4	3	3	1	5	7
2	9	1	2000	16	1	178	63	3	2	3	4	3	4	3	3	4	1	3	5	3	1	5	7
2	9	1	2001	15	1	170	61	1	2	2	1	3	3	2	5	5	1	5	5	5	1	5	7
2	7	1	2003	13	1	153	38	2	2	2	2	3	2	3	1	1	1	2	4	2	2	2	7
2	9	1	2000	16	1	178	74	2	2	2	2	4	1	2	1	1	1	3	3	2	2	3	7
2	9	1	2001	15	1	144	39	3	2	2	3	3	3	2	2	1	2	4	4	1	2	4	7
2	7	1	2003	13	1	175	65	2	2	4	3	2	3	2	1	1	1	3	2	2	2	4	7
2	7	1	2003	13	1	156	60	1	2	3	2	3	5	4	1	1	1	4	2	2	2	4	7
2	9	1	2001	15	1	165	50	2	2	2	3	3	3	2	1	1	1	2	3	3	2	4	7
2	9	1	2000	16	1	168	49	2	2	4	3	3	4	3	1	1	1	4	3	3	2	4	7
2	9	1	2001	15	1	183	60	1	2	2	2	3	6	6	1	1	1	3	3	4	2	4	7
2	7	1	2003	13	1	156	36	2	2	1	2	3	3	2	1	1	1	4	2	1	2	5	7
2	9	1	2001	15	1	166	45	3	2	4	3	2	4	4	1	1	1	5	3	1	2	5	7
2	9	1	2000	16	#NULL!	174	70	2	2	3	2	3	4	3	1	1	1	5	2	2	2	5	7
2	9	1	2001	15	1	168	56	2	2	3	3	3	3	2	2	1	1	4	3	4	2	5	7
2	9	1	2000	16	1	175	57	2	2	3	2	3	3	3	2	2	2	3	3	3	3	3	7
2	9	1	2001	15	1	163	47	3	2	4	3	3	4	4	1	1	1	2	2	2	3	4	7
2	7	1	2003	13	1	158	43	1	2	3	2	2	3	2	1	1	1	1	3	3	3	4	7
2	7	1	2002	14	1	143	29	2	2	1	2	3	3	2	1	1	1	3	4	3	3	4	7
2	7	1	2002	14	1	172	54	3	2	3	2	3	3	3	1	1	1	3	4	3	3	4	7
2	7	1	2003	13	1	155	70	2	2	2	2	3	4	3	1	1	1	3	4	3	3	4	7
2	7	1	2003	13	1	152	43	3	2	4	1	3	3	2	2	1	1	3	5	3	3	4	7
2	9	1	2001	15	1	172	52	2	2	3	2	3	3	3	1	1	2	4	4	2	3	5	7
2	7	1	2003	13	1	160	60	2	2	1	2	3	3	3	1	1	1	2	3	3	3	5	7
2	7	1	2012	12	1	160	31	3	2	4	3	3	2	3	1	1	1	4	3	3	3	5	7
2	7	1	2003	13	1	153	49	3	2	2	2	2	4	4	1	1	1	2	4	3	3	5	7
2	9	1	2000	16	2	173	53	3	2	1	2	2	2	3	5	2	1	5	3	4	3	5	7
2	7	1	#NULL!	12	1	#NULL!	#NULL!	3	2	2	2	2	2	1	4	5	4	3	4	5	4	3	7
2	9	1	2000	16	1	175	65	2	2	4	2	3	3	3	4	2	2	3	5	4	4	4	7
2	9	1	2001	15	1	176	52	2	2	3	2	3	4	3	1	1	1	2	3	3	4	5	7
2	9	1	2001	15	1	180	75	3	2	3	2	3	3	5	1	1	1	3	3	3	4	5	7
2	9	1	2001	15	1	171	48	3	2	3	2	3	4	4	1	1	1	4	4	4	4	5	7
2	9	1	2006	10	1	167	51	1	2	4	2	3	3	2	1	1	1	4	5	4	4	5	7
2	9	1	2000	16	1	178	75	2	2	1	2	3	4	3	1	1	1	5	5	5	4	5	7
2	7	1	2003	13	1	141	35	2	2	4	4	3	4	5	1	1	1	1	5	5	5	2	7
2	9	1	2001	15	1	173	45	1	2	1	2	3	2	2	1	1	1	4	5	5	5	3	7
2	9	1	2001	15	1	170	60	1	2	2	1	3	3	6	2	1	2	4	3	4	5	4	7
2	9	1	2001	15	1	155	45	2	2	3	2	2	4	3	1	1	1	3	4	4	5	4	7
2	9	1	2001	15	1	155	45	2	2	3	2	2	4	3	1	1	1	3	4	4	5	4	7
2	7	1	2002	14	1	169	42	2	2	4	2	3	3	3	2	3	3	3	4	4	5	4	7
2	7	1	2002	14	1	172	58	2	2	4	2	3	4	3	5	4	4	3	4	4	5	4	7
2	7	1	2003	13	1	175	61	1	2	3	4	2	3	2	1	2	1	2	5	4	5	4	7
2	9	1	2000	16	1	165	40	2	2	3	3	4	3	3	1	1	1	4	5	5	5	5	7
2	7	1	2002	14	1	155	56	1	2	3	2	4	3	3	3	2	2	4	5	5	5	5	7
2	9	1	2000	16	1	161	43	1	2	1	2	4	2	2	1	2	2	5	5	5	5	5	7
2	9	1	2001	15	1	174	76	2	2	2	1	3	3	2	3	4	2	5	5	5	5	5	7
2	7	1	2003	13	1	171	65	1	2	3	3	3	3	1	1	1	1	1	4	2	1	1	8
2	9	1	2001	15	1	165	44	1	2	3	2	3	4	3	1	2	1	2	5	3	1	2	8
2	7	1	2002	14	1	158	49	2	2	3	3	3	3	3	3	1	1	2	4	5	1	3	8
2	7	1	2003	13	1	153	46	3	2	3	2	2	3	3	1	1	1	3	3	1	1	4	8
2	9	1	2001	15	1	171	51	1	2	3	2	3	2	3	4	4	1	4	5	5	1	4	8
2	9	1	2000	16	1	175	65	2	2	4	4	3	6	5	1	1	1	5	5	5	1	4	8
2	7	1	2003	13	1	170	58	1	2	1	2	3	4	4	1	1	1	4	1	1	1	5	8
2	9	1	2001	15	1	173	55	1	2	4	2	3	4	2	1	1	1	5	4	1	1	5	8
2	7	1	2000	16	1	170	61	1	1	2	4	4	4	2	1	1	1	5	2	2	1	5	8
2	7	1	2002	14	1	145	37	2	2	4	3	2	3	3	1	1	1	3	3	2	1	5	8
2	7	1	2003	13	1	161	40	1	2	1	2	3	3	1	1	1	1	5	4	4	1	5	8
2	7	1	2003	13	1	168	98	1	2	4	2	3	2	3	1	1	1	2	3	4	2	3	8
2	9	1	2001	15	1	175	93	2	2	2	2	3	3	3	1	1	1	4	2	1	2	4	8
2	9	1	2001	15	1	172	52	2	2	3	3	3	4	4	1	1	1	5	2	2	2	4	8
2	9	1	2001	15	1	168	75	2	2	4	3	3	3	3	1	1	1	3	3	2	2	4	8
2	7	1	2003	13	1	152	35	2	2	4	2	3	4	4	1	1	1	4	3	2	2	4	8
2	9	1	2000	16	1	171	61	3	2	2	2	3	2	2	1	2	1	5	3	3	2	4	8
2	7	1	2002	14	1	152	47	1	2	4	2	3	3	1	1	1	1	3	4	3	2	4	8
2	9	1	2000	16	1	170	58	1	2	3	3	2	3	3	1	1	1	5	3	1	2	5	8
2	9	1	2001	15	1	160	42	1	2	3	1	3	2	3	1	1	1	4	5	1	2	5	8
2	7	1	2003	13	1	150	70	2	2	2	2	2	4	4	1	1	1	4	1	2	2	5	8
2	7	1	2002	14	1	153	42	2	2	4	2	3	2	2	1	1	1	4	2	2	2	5	8
2	9	1	2000	16	1	173	56	2	2	2	2	3	3	3	2	2	2	4	2	2	2	5	8
2	7	1	2002	14	1	150	43	2	2	2	2	3	4	5	1	3	1	4	3	2	2	5	8
2	9	1	2000	16	1	171	51	3	2	3	4	3	3	3	1	1	1	4	3	4	2	5	8
2	7	1	2003	13	1	154	45	2	2	2	2	3	3	3	1	1	1	1	4	3	3	2	8
2	9	1	2000	16	1	161	51	1	2	2	3	3	2	2	1	1	1	2	4	1	3	3	8
2	9	1	2001	15	1	169	80	1	2	1	2	3	3	3	1	1	1	3	4	1	3	3	8
2	7	1	2003	13	1	159	40	2	2	4	4	2	3	6	2	1	2	2	3	2	3	3	8
2	7	1	2002	14	1	164	53	2	2	1	1	3	3	2	1	1	1	4	4	2	3	3	8
2	7	1	2002	14	1	155	52	2	2	2	2	2	2	2	2	2	2	2	3	3	3	3	8
2	7	1	2002	14	1	162	65	1	2	1	2	3	3	2	1	1	1	3	3	3	3	3	8
2	7	1	2001	15	1	171	51	2	2	3	2	3	4	3	1	1	1	3	3	3	3	4	8
2	7	1	2004	12	1	171	58	3	2	1	1	3	2	1	1	3	2	3	3	3	3	4	8
2	9	1	2001	15	1	171	53	2	2	2	2	3	4	2	1	1	1	4	4	3	3	4	8
2	9	1	2001	15	1	177	56	1	2	2	2	3	3	3	1	1	1	5	2	3	3	5	8
2	7	1	2003	13	1	156	42	2	2	4	3	2	4	4	1	1	1	5	2	3	3	5	8
2	9	1	2001	15	1	182	55	2	2	3	3	2	4	3	1	1	1	4	4	3	3	5	8
2	9	1	2001	15	1	170	58	2	2	2	2	2	4	3	1	1	1	4	4	3	3	5	8
2	7	1	2002	14	1	160	40	2	2	4	4	3	4	4	1	1	1	4	4	3	3	5	8
2	9	1	2001	15	1	170	60	3	2	4	4	2	2	2	2	1	1	4	4	3	3	5	8
2	7	1	2003	13	1	160	47	2	2	4	3	2	4	5	1	1	2	4	5	3	3	5	8
2	7	1	2002	14	1	165	50	1	2	3	2	3	3	2	1	1	2	5	3	4	3	5	8
2	9	1	2001	15	1	180	60	2	2	2	3	3	4	4	2	1	1	5	4	4	3	5	8
2	7	1	2002	14	1	156	39	2	2	3	2	3	5	3	1	3	2	3	4	3	4	3	8
2	7	1	2003	13	1	160	50	1	2	4	2	2	3	4	2	2	3	3	2	4	4	3	8
2	7	1	2003	13	1	152	46	2	2	2	2	3	3	3	1	1	1	5	5	4	4	3	8
2	7	1	2003	13	1	165	98	1	2	2	1	3	3	3	3	1	1	3	3	4	4	4	8
2	7	1	2003	13	1	164	64	2	2	3	3	2	4	4	1	1	1	3	4	4	4	4	8
2	7	1	2003	13	1	161	50	1	2	4	2	3	3	3	3	1	1	3	4	4	4	4	8
2	7	1	2002	14	1	168	47	2	2	4	2	2	4	4	1	1	3	4	1	1	4	5	8
2	9	1	2001	15	1	169	52	1	2	1	2	3	3	1	1	1	1	5	3	4	4	5	8
2	7	1	2002	14	1	155	38	2	2	1	2	3	4	4	2	1	1	4	3	5	4	5	8
2	9	1	2000	16	#NULL!	172	63	2	2	1	2	3	3	3	1	1	1	5	5	5	4	5	8
2	9	1	2000	16	1	174	60	2	2	3	2	2	3	2	3	4	3	3	4	3	5	4	8
2	9	1	2000	16	1	170	55	3	2	2	1	2	3	1	3	3	4	4	4	4	5	4	8
2	7	1	2002	14	1	165	38	1	2	2	1	3	3	2	1	1	1	3	5	5	5	4	8
2	7	1	2003	13	1	164	37	2	2	3	3	2	4	4	3	2	2	3	5	5	5	4	8
2	7	1	2002	14	1	172	75	2	2	4	3	2	3	3	5	3	3	3	5	5	5	4	8
2	9	1	2000	16	1	170	45	3	2	4	2	3	3	3	5	5	5	4	5	5	5	4	8
2	9	1	2001	15	1	163	49	3	2	4	4	1	7	7	1	1	1	5	5	5	5	4	8
2	9	1	2001	15	1	175	63	3	2	3	2	2	4	3	1	1	1	4	2	5	5	5	8
2	9	1	2000	16	1	166	53	2	2	2	2	3	2	2	1	3	3	4	4	5	5	5	8
2	9	1	2001	15	1	168	48	2	2	1	2	3	3	3	1	1	1	3	5	5	5	5	8
2	7	1	2013	12	1	170	50	1	2	2	2	3	2	4	5	1	1	3	5	5	5	5	8
2	9	1	2002	14	1	173	49	1	2	2	4	3	4	4	1	1	1	5	5	5	5	5	8
2	7	1	2003	13	1	157	57	1	2	3	2	3	4	4	2	1	1	1	3	3	1	1	9
2	9	1	2002	14	1	161	48	1	2	2	2	3	4	3	1	1	1	1	2	1	1	2	9
2	7	1	2002	14	1	151	38	2	2	1	1	3	3	1	2	1	1	2	3	1	1	2	9
2	9	1	2001	15	1	167	52	2	2	3	2	3	4	3	1	1	1	4	3	2	1	3	9
2	9	1	2000	16	1	180	81	2	2	2	2	3	2	4	1	1	1	4	2	1	1	4	9
2	9	1	2001	15	1	176	55	2	2	3	1	3	6	4	1	1	1	4	2	1	1	4	9
2	7	1	2001	15	1	170	52	3	2	4	1	3	2	3	1	2	1	4	1	2	1	4	9
2	9	1	2000	16	1	165	65	1	2	1	1	3	2	2	1	1	1	4	5	1	1	5	9
2	7	1	2002	14	1	156	41	1	2	1	1	3	3	2	1	1	1	2	2	2	1	5	9
2	7	1	2002	14	1	162	80	1	2	2	4	3	3	2	1	1	1	1	4	3	2	1	9
2	7	1	2003	13	1	159	60	2	1	3	3	2	3	3	2	2	2	4	2	2	2	4	9
2	7	1	2003	13	1	173	44	3	2	3	2	3	3	3	1	1	1	4	2	2	2	5	9
2	7	1	2002	14	1	155	65	1	2	4	1	3	3	4	1	1	1	5	2	2	2	5	9
2	9	1	2001	15	2	169	48	3	2	4	3	3	3	4	1	1	1	4	4	4	2	5	9
2	7	1	2003	13	1	150	32	1	2	1	1	3	3	2	1	1	1	2	3	2	3	3	9
2	7	1	2003	13	1	164	48	3	2	3	2	3	2	2	3	4	3	3	3	2	3	3	9
2	7	1	2002	14	1	160	42	2	2	4	4	2	3	5	4	2	3	4	5	3	3	5	9
2	7	1	2003	13	1	173	65	3	2	4	4	2	6	5	1	1	1	4	2	4	3	5	9
2	9	1	2001	15	1	181	83	1	2	4	3	2	3	2	4	2	1	5	4	4	3	5	9
2	9	1	2001	15	1	171	50	1	2	1	1	3	4	3	1	1	1	3	1	3	4	3	9
2	9	1	2000	16	1	170	50	2	2	4	2	3	3	3	2	1	1	5	4	4	4	4	9
2	7	1	2003	13	1	163	40	1	2	1	2	4	4	4	1	1	1	4	5	4	4	4	9
2	7	1	2003	13	1	157	55	2	2	3	2	3	3	3	5	4	4	4	5	4	4	5	9
2	7	1	2003	13	1	167	51	2	2	2	2	3	3	3	2	1	1	4	5	5	4	5	9
2	9	1	2000	16	1	180	75	3	2	4	4	3	3	3	1	1	1	3	5	5	5	3	9
2	7	1	2001	15	1	165	53	2	2	2	1	3	3	3	1	1	1	4	2	5	5	4	9
2	7	1	2003	13	1	169	81	3	2	3	2	3	2	2	1	1	5	5	4	5	5	5	9
2	9	1	2001	15	1	168	80	3	2	2	2	2	3	3	1	1	1	4	5	5	5	5	9
2	9	1	2000	16	1	180	56	2	2	4	2	3	3	3	2	2	2	4	5	5	5	5	9
2	7	1	2003	13	1	165	40	2	2	4	4	2	4	3	1	1	1	1	1	1	1	1	10
2	9	1	2000	16	1	174	55	2	2	2	1	3	4	3	1	1	1	2	2	2	1	3	10
2	7	1	2003	13	1	172	73	2	2	2	2	3	3	3	1	1	1	3	4	2	1	3	10
2	9	1	2000	16	1	175	55	2	2	3	2	3	3	3	2	1	1	3	4	2	1	3	10
2	7	1	2011	12	1	161	48	3	2	4	4	2	3	3	1	1	1	1	2	1	1	4	10
2	7	1	2003	13	1	163	60	3	2	2	2	4	4	4	1	1	1	4	3	1	1	4	10
2	7	1	2003	13	1	160	50	3	2	4	2	3	4	2	2	1	1	3	3	2	1	4	10
2	7	1	2002	14	1	153	43	1	1	3	3	4	4	4	2	2	1	3	5	3	1	4	10
2	7	1	2003	13	1	161	59	2	2	4	2	3	4	4	1	1	1	2	2	5	1	4	10
2	7	1	2003	13	1	154	57	2	2	4	2	3	3	2	1	1	1	4	1	1	1	5	10
2	9	1	2001	15	2	#NULL!	#NULL!	1	2	1	2	3	3	3	2	4	1	5	5	5	1	5	10
2	7	1	2003	13	1	169	51	2	2	3	3	3	6	6	1	2	2	2	3	2	2	3	10
2	7	1	2003	13	1	137	37	2	2	1	2	3	2	2	1	1	1	5	3	2	2	3	10
2	7	1	2002	14	1	151	47	3	2	4	3	3	3	1	1	1	1	4	3	2	2	4	10
2	7	1	2002	14	2	178	58	1	2	4	2	2	2	3	1	1	1	4	3	1	2	5	10
2	7	1	2003	13	1	152	40	1	2	1	4	3	4	4	1	1	1	3	1	2	2	5	10
2	7	1	2003	13	1	143	30	2	2	4	4	2	7	6	1	1	1	3	3	2	2	5	10
2	9	1	2001	15	1	#NULL!	54	3	2	3	1	3	3	1	1	1	2	5	4	2	2	5	10
2	7	1	2003	13	1	150	50	3	2	1	1	2	3	3	1	1	1	4	1	3	2	5	10
2	9	1	2001	15	1	168	50	2	2	4	2	3	5	3	1	3	2	5	2	3	2	5	10
2	7	1	2003	13	1	172	50	3	2	4	4	3	3	3	5	4	3	3	2	2	3	3	10
2	7	1	2012	12	1	147	51	2	2	1	2	4	3	2	2	2	2	2	3	3	3	3	10
2	9	1	2000	16	1	175	71	2	2	2	1	2	2	4	1	1	1	1	1	4	3	3	10
2	7	1	2003	13	1	150	42	1	2	4	1	2	3	3	5	4	3	2	5	4	3	3	10
2	7	1	2003	13	1	165	53	2	2	3	3	2	4	3	2	1	3	5	4	1	3	4	10
2	9	1	2000	16	2	168	63	2	2	2	1	3	6	6	1	1	1	3	3	3	3	4	10
2	9	1	2000	16	1	173	56	3	2	3	2	3	3	2	2	2	2	2	4	4	3	4	10
2	9	1	2001	15	1	178	53	1	2	3	2	3	3	3	3	1	1	4	4	4	3	5	10
2	9	1	2001	15	1	176	77	2	2	2	3	3	3	3	3	3	1	4	4	4	3	5	10
2	9	1	2000	16	1	175	52	2	2	3	3	2	3	3	2	2	1	4	3	5	3	5	10
2	9	1	2000	16	1	178	75	2	2	4	2	2	3	3	1	1	1	5	4	4	4	1	10
2	9	1	2010	14	1	175	62	3	2	2	1	3	3	2	3	4	3	3	3	3	4	3	10
2	7	1	2002	14	1	173	46	3	2	2	2	3	6	4	1	1	1	3	3	4	4	3	10
2	9	1	2001	15	1	170	50	2	2	3	3	2	4	4	1	1	1	4	4	3	4	4	10
2	8	1	2003	13	1	156	41	3	2	3	1	3	2	3	2	3	3	3	4	4	4	4	10
2	9	1	2000	16	1	178	65	2	2	3	2	3	3	3	3	4	3	3	4	4	4	4	10
2	7	1	2003	13	1	162	65	2	2	4	4	2	3	3	2	1	2	3	5	4	4	4	10
2	7	1	2002	14	1	165	48	2	2	3	2	3	3	3	4	5	4	3	5	5	4	4	10
2	7	1	2002	14	#NULL!	158	36	3	2	3	2	2	3	3	1	1	1	4	3	2	4	5	10
2	9	1	2001	15	1	167	50	1	2	2	2	3	3	3	1	1	1	4	3	3	4	5	10
2	9	1	2001	15	1	170	60	2	2	4	3	2	4	2	1	1	1	4	4	4	4	5	10
2	9	1	2000	16	1	174	50	1	2	3	3	2	4	2	1	1	1	5	4	4	4	5	10
2	9	1	2001	15	1	155	45	3	2	2	2	3	3	3	1	1	1	5	4	4	4	5	10
2	7	1	2003	13	1	154	35	3	2	1	2	3	3	3	4	3	3	4	5	4	4	5	10
2	7	1	2002	14	1	167	48	2	2	1	2	3	4	4	4	2	3	5	5	5	4	5	10
2	9	1	2000	16	1	164	48	2	2	3	1	3	4	4	4	2	2	1	5	5	5	1	10
2	9	1	2001	15	1	155	40	1	2	1	2	3	3	1	2	1	4	3	4	1	5	3	10
2	7	1	2003	13	#NULL!	161	56	2	2	4	1	2	3	3	1	1	1	2	3	5	5	3	10
2	9	1	2000	16	1	165	50	1	2	1	2	5	3	4	1	1	1	3	5	5	5	3	10
2	9	1	1999	17	1	175	55	2	2	4	2	2	3	2	2	1	1	5	4	5	5	4	10
2	7	1	2001	15	1	159	51	2	2	1	1	3	1	1	1	2	2	5	5	5	5	4	10
2	7	1	2003	13	1	165	62	2	2	4	2	3	2	3	1	1	1	2	4	2	5	5	10
2	9	1	2000	16	1	175	85	1	2	4	1	4	4	3	1	1	1	5	5	5	5	5	10
2	7	1	2003	13	1	159	52	2	2	4	4	2	4	4	1	1	1	5	5	5	5	5	10
2	9	1	2000	16	1	167	49	3	2	3	2	3	3	3	3	5	1	5	5	5	5	5	10
2	7	1	2002	14	#NULL!	180	53	1	2	2	2	4	2	3	1	1	3	5	5	5	5	5	10
2	9	1	2000	16	1	168	53	2	2	3	4	2	3	3	5	5	5	5	5	5	5	5	10
2	9	1	2000	16	1	173	54	3	2	4	4	1	7	7	5	5	5	5	5	5	5	5	10
2	7	1	2003	13	1	152	38	2	2	4	3	1	7	7	5	5	5	5	5	5	5	5	10
2	7	2	2002	14	1	160	58	2	2	4	4	2	2	3	1	1	1	3	2	2	1	2	#NULL!
2	7	2	2003	13	1	150	43	3	2	3	1	3	4	2	2	1	1	3	4	4	3	4	#NULL!
2	9	2	2001	15	1	162	45	2	2	2	3	2	3	3	1	1	1	5	3	2	3	5	#NULL!
2	9	2	2002	14	1	170	60	3	2	3	3	3	3	4	1	1	1	5	4	3	3	5	#NULL!
2	9	2	2001	15	1	167	#NULL!	2	2	4	4	2	6	3	1	1	1	5	4	1	4	5	#NULL!
2	7	2	2003	13	1	158	88	1	2	2	2	3	3	2	2	2	1	4	4	4	4	5	#NULL!
2	9	2	2001	15	1	156	50	1	1	1	1	5	2	1	1	1	1	5	3	1	1	5	0
2	9	2	2000	16	1	161	53	2	2	3	1	4	3	4	1	1	1	3	5	1	1	5	0
2	9	2	1999	17	1	157	43	1	1	4	1	4	2	2	5	1	1	5	5	1	1	5	0
2	7	2	2002	14	1	173	94	1	2	1	1	4	2	4	1	1	1	3	2	2	2	3	0
2	9	2	2002	14	1	164	54	3	1	4	3	4	6	5	1	1	1	1	3	1	3	3	0
2	9	2	2001	15	1	160	44	2	2	3	2	5	5	5	1	1	1	5	4	3	3	5	0
2	9	2	2001	15	1	171	62	2	2	1	2	3	4	5	1	1	1	4	4	5	4	5	0
2	9	2	2000	16	#NULL!	151	50	1	2	4	3	3	2	2	1	1	1	5	3	1	1	5	2
2	9	2	2002	14	1	162	45	2	2	3	3	3	4	4	2	1	1	4	3	3	3	5	2
2	9	2	2001	15	1	154	50	1	2	1	2	4	1	2	1	2	1	5	5	5	5	5	2
2	7	2	2003	13	1	162	52	3	1	4	3	3	4	1	1	1	1	4	4	2	2	4	3
2	9	2	2001	15	1	158	54	3	2	4	4	2	4	3	1	1	1	4	3	4	2	5	3
2	9	2	2001	15	1	152	43	2	1	1	1	3	1	1	1	1	1	2	4	3	3	4	3
2	9	2	2001	15	1	159	36	1	2	4	1	3	3	3	2	1	1	5	5	1	1	4	4
2	7	2	2002	14	1	162	42	2	2	1	2	4	2	2	1	2	1	3	3	4	1	4	4
2	9	2	2001	15	1	159	51	3	2	3	3	2	4	6	1	1	1	2	2	3	1	5	4
2	9	2	2001	15	1	157	55	3	2	3	4	2	4	3	1	1	1	5	1	2	2	5	4
2	7	2	2003	13	1	163	54	2	2	4	3	3	2	4	1	1	1	3	4	2	2	5	4
2	9	2	2000	16	1	157	47	1	2	2	2	3	3	3	1	1	1	3	2	1	3	3	4
2	9	2	2000	16	1	163	50	2	2	2	2	3	3	3	1	1	1	4	3	2	3	5	4
2	9	2	2000	16	1	154	53	2	2	1	3	3	3	3	1	1	1	2	3	3	3	5	4
2	7	2	2003	13	1	159	45	2	2	3	4	3	4	2	2	1	3	4	3	1	5	3	4
2	7	2	2002	14	1	156	43	2	2	2	2	3	3	3	2	1	3	4	3	1	5	3	4
2	7	2	2003	13	1	158	58	1	1	1	3	3	2	2	5	1	4	3	5	5	5	4	4
2	7	2	2002	14	#NULL!	154	40	1	2	4	2	3	3	2	1	1	2	3	5	5	5	5	4
2	7	2	2003	13	1	160	53	2	2	2	4	3	4	4	2	1	1	5	5	5	5	5	4
2	7	2	2003	13	1	160	53	2	2	2	3	3	4	4	2	1	1	5	5	5	5	5	4
2	9	2	2000	16	1	155	48	2	2	4	4	3	3	2	5	5	5	5	5	5	5	5	4
2	7	2	2001	15	1	155	60	2	2	2	2	3	3	2	1	1	2	1	1	1	1	2	5
2	9	2	2001	15	1	163	55	1	2	1	3	3	3	4	1	1	1	4	4	4	1	2	5
2	7	2	2003	13	1	154	40	1	2	1	1	3	3	2	2	1	1	3	2	1	1	3	5
2	9	2	2001	15	1	160	40	2	2	1	2	2	2	2	1	1	1	4	3	3	1	3	5
2	9	2	2001	15	1	175	55	1	2	2	2	3	4	3	1	1	1	4	2	2	1	4	5
2	7	2	2002	14	1	166	48	2	2	1	1	3	4	2	1	1	1	3	2	1	1	5	5
2	7	2	2002	14	1	156	92	2	2	1	2	3	2	3	1	2	1	5	2	1	1	5	5
2	9	2	2001	15	#NULL!	170	49	2	2	2	2	3	3	3	1	1	1	4	3	1	1	5	5
2	7	2	2002	14	1	162	48	1	2	1	2	3	3	3	1	1	1	3	4	1	1	5	5
2	7	2	2002	14	#NULL!	155	48	2	2	2	3	5	3	3	1	1	1	5	4	1	1	5	5
2	9	2	2000	16	2	170	48	2	2	2	2	4	2	3	1	1	1	4	4	2	1	5	5
2	9	2	2001	15	1	172	52	2	2	1	1	3	3	2	1	1	1	5	4	2	1	5	5
2	9	2	2001	15	1	156	60	2	1	1	2	3	3	2	1	1	1	3	4	3	1	5	5
2	7	2	2003	13	2	158	38	3	2	3	3	3	4	4	3	3	1	4	4	3	1	5	5
2	9	2	2001	15	1	152	91	1	2	1	2	3	3	3	1	2	1	5	4	3	1	5	5
2	9	2	2000	16	1	153	43	2	2	1	2	3	3	2	1	1	1	3	3	1	2	4	5
2	9	2	2001	15	1	157	44	1	2	2	2	3	3	3	1	1	1	3	4	3	2	4	5
2	7	2	2003	13	1	165	42	3	2	4	3	3	3	3	1	1	1	5	3	2	2	5	5
2	9	2	2001	15	1	160	55	1	2	2	2	3	4	3	1	1	1	5	4	2	2	5	5
2	9	2	2010	14	1	158	48	2	2	3	3	3	4	3	1	1	1	4	3	5	2	5	5
2	9	2	2000	16	1	164	54	2	2	2	4	3	3	4	1	1	1	4	3	2	3	3	5
2	9	2	2000	16	2	161	43	2	1	1	2	4	3	2	1	1	1	4	1	2	3	4	5
2	9	2	2000	16	1	160	53	1	2	4	2	4	3	2	2	2	1	4	3	2	3	4	5
2	9	2	2001	15	1	159	48	1	2	2	2	4	3	2	1	1	3	5	3	2	3	4	5
2	9	2	2000	16	1	163	41	1	1	1	1	3	2	1	1	1	1	3	2	3	3	4	5
2	9	2	2001	15	1	161	47	2	2	2	2	3	3	3	1	1	1	2	3	3	3	4	5
2	9	2	2001	15	1	152	40	3	2	3	3	3	4	3	1	1	1	5	4	3	3	4	5
2	7	2	2003	13	1	156	52	3	2	3	2	3	3	2	2	2	2	3	3	4	3	4	5
2	7	2	2003	13	1	152	58	2	2	4	2	3	3	2	1	1	1	4	3	4	3	4	5
2	7	2	2003	13	1	150	#NULL!	1	2	1	2	3	2	2	1	1	1	4	4	1	3	5	5
2	9	2	2001	15	1	154	44	2	2	4	2	3	3	2	1	1	1	4	4	1	3	5	5
2	9	2	2001	15	1	170	58	2	2	3	2	3	5	3	1	1	1	5	3	2	3	5	5
2	7	2	2003	13	1	139	57	2	2	4	4	2	4	3	2	2	1	5	5	2	3	5	5
2	9	2	2000	16	1	164	55	1	2	2	1	3	2	3	1	1	1	5	3	3	3	5	5
2	9	2	2001	15	1	165	47	2	2	2	2	3	4	4	1	1	1	5	3	3	3	5	5
2	9	2	1999	17	1	156	53	3	2	1	3	4	3	3	1	1	1	3	4	3	3	5	5
2	9	2	2000	16	1	148	42	1	2	2	1	4	3	2	1	1	1	4	4	3	3	5	5
2	9	2	2000	16	1	169	51	2	2	1	3	3	3	3	1	1	1	5	4	3	3	5	5
2	9	2	2001	15	1	162	46	3	2	2	2	3	3	3	1	2	2	5	4	3	3	5	5
2	9	2	2001	15	1	166	52	1	2	4	2	2	4	3	2	2	2	5	4	3	3	5	5
2	9	2	2001	15	1	157	46	2	2	2	2	3	3	3	2	1	1	1	4	4	3	5	5
2	9	2	2001	15	1	162	43	1	2	2	2	3	2	2	1	1	1	3	4	2	4	4	5
2	9	2	2001	15	1	163	55	3	2	2	2	3	3	3	1	1	1	5	4	3	4	4	5
2	7	2	2003	13	1	147	37	2	2	2	2	3	2	3	1	1	1	3	4	4	4	4	5
2	9	2	2001	15	1	158	45	1	1	2	2	4	3	3	1	1	1	5	3	4	4	5	5
2	9	2	2001	15	1	120	40	3	2	4	4	1	7	6	1	1	2	5	4	4	5	5	5
2	9	2	2001	15	1	165	53	2	2	2	4	3	4	4	3	1	1	3	5	5	5	5	5
2	9	2	1999	17	1	152	40	2	2	1	3	3	3	3	4	4	4	3	5	5	5	5	5
2	7	2	2003	13	1	155	45	2	2	4	3	2	3	2	1	1	1	4	5	5	5	5	5
2	9	2	2001	15	1	151	45	1	2	1	2	4	3	3	1	1	1	5	5	5	5	5	5
2	9	2	2001	15	1	156	43	1	2	3	2	3	3	3	1	1	1	5	5	5	5	5	5
2	7	2	2002	14	1	158	38	1	2	1	2	4	3	3	2	1	1	4	1	1	1	2	6
2	7	2	2001	15	1	140	40	3	2	2	1	3	4	3	1	1	1	4	2	1	1	2	6
2	7	2	2003	13	1	163	39	3	2	4	3	2	3	3	2	1	1	3	1	1	1	3	6
2	9	2	2001	15	1	160	44	1	2	1	2	3	3	3	1	1	1	4	2	1	1	3	6
2	9	2	2000	16	1	163	40	3	2	4	3	3	3	3	1	1	1	4	1	1	1	4	6
2	7	2	2003	13	1	160	#NULL!	1	2	1	2	3	3	3	1	1	1	4	5	1	1	4	6
2	9	2	2001	15	1	162	46	2	2	1	3	4	4	3	1	1	1	4	5	1	1	4	6
2	7	2	2003	13	1	152	48	2	2	3	2	3	3	3	1	1	1	3	2	2	1	4	6
2	9	2	2001	15	1	161	59	2	2	1	3	3	1	4	3	2	1	3	4	3	1	4	6
2	9	2	2000	16	1	162	66	1	2	1	1	2	3	3	1	1	1	5	2	1	1	5	6
2	9	2	2000	16	1	155	45	2	2	1	2	2	3	3	1	1	1	5	4	1	1	5	6
2	7	2	2003	13	1	153	54	2	2	3	2	3	2	3	1	1	1	1	3	3	2	3	6
2	7	2	2003	13	1	170	65	2	2	3	4	3	5	5	1	1	1	4	2	1	2	4	6
2	7	2	2003	13	1	159	39	2	2	2	3	3	3	3	1	1	1	2	3	1	2	4	6
2	9	2	1998	14	1	147	54	2	2	2	1	3	3	3	2	1	1	2	2	2	2	4	6
2	7	2	2002	14	1	152	55	3	2	4	2	3	2	2	2	2	1	4	3	2	2	4	6
2	7	2	2003	13	1	154	42	2	2	2	3	3	3	3	1	1	2	4	3	3	2	4	6
2	7	2	2003	13	1	146	30	3	1	2	3	3	2	2	2	1	1	4	3	1	2	5	6
2	9	2	2001	15	1	168	60	2	2	3	2	2	4	5	1	1	1	5	4	1	2	5	6
2	9	2	2001	15	1	165	50	1	2	2	2	4	1	1	4	2	2	3	3	3	2	5	6
2	9	2	2001	15	2	161	54	2	1	1	4	2	3	2	1	1	1	5	4	3	2	5	6
2	7	2	2003	13	1	162	60	2	2	4	4	3	2	3	1	1	1	5	2	2	3	3	6
2	7	2	2003	13	1	140	30	3	1	3	1	3	4	2	1	1	1	1	3	2	3	3	6
2	9	2	2001	15	1	160	60	2	2	1	1	3	4	3	1	1	1	4	3	1	3	4	6
2	7	2	2003	13	1	157	37	1	2	2	1	3	3	3	2	1	2	4	3	1	3	4	6
2	7	2	2002	14	1	158	45	2	2	2	1	3	3	2	2	2	2	4	1	2	3	4	6
2	9	2	2001	15	1	162	44	1	2	2	2	3	4	2	1	1	1	4	4	2	3	4	6
2	9	2	2001	15	1	156	56	1	2	1	2	4	4	3	1	1	1	2	3	3	3	4	6
2	7	2	2003	13	1	165	60	2	2	2	3	3	4	4	1	1	1	4	2	4	3	4	6
2	9	2	2001	15	1	156	56	3	2	1	2	3	3	3	1	1	1	4	3	4	3	4	6
2	9	2	2001	15	#NULL!	151	41	1	2	1	1	3	4	3	1	1	1	4	2	1	3	5	6
2	9	2	2001	15	1	170	50	2	2	3	3	3	4	4	1	1	1	2	3	1	3	5	6
2	9	2	2001	15	1	160	40	2	2	2	2	3	4	4	2	1	1	5	2	3	3	5	6
2	9	2	2001	15	1	160	57	2	2	3	2	3	3	3	1	1	1	5	3	3	3	5	6
2	9	2	2001	15	1	161	45	2	2	4	3	3	4	3	1	1	1	5	3	3	3	5	6
2	9	2	2000	16	1	165	54	2	2	4	2	3	4	3	1	1	1	5	3	3	3	5	6
2	9	2	2001	15	1	153	#NULL!	1	2	3	3	3	7	7	4	1	1	4	4	3	3	5	6
2	9	2	2001	15	1	163	57	1	2	2	3	4	4	4	1	2	1	5	2	4	3	5	6
2	9	2	2000	16	1	162	45	3	2	3	3	3	4	2	3	3	2	4	4	4	3	5	6
2	7	2	2003	13	1	160	85	1	2	2	2	3	3	3	2	1	2	4	4	1	4	4	6
2	7	2	2002	14	1	162	53	2	2	1	3	3	3	2	1	1	2	4	2	4	4	4	6
2	7	2	2003	13	1	157	54	1	2	4	1	4	4	3	3	2	2	4	3	4	4	4	6
2	9	2	2001	15	1	168	50	2	2	4	2	3	3	3	1	1	1	4	4	4	4	4	6
2	7	2	2003	13	1	158	43	1	2	1	2	2	5	5	1	1	1	4	4	2	4	5	6
2	9	2	2001	15	1	165	78	3	2	3	2	3	4	3	3	1	1	5	4	3	4	5	6
2	9	2	2001	15	1	158	42	1	2	3	2	3	3	3	1	1	1	4	4	4	4	5	6
2	7	2	2003	13	1	153	43	2	2	2	1	3	3	2	4	1	1	4	5	4	5	5	6
2	9	2	2001	15	1	165	49	2	2	4	2	3	4	3	2	3	2	4	5	5	5	5	6
2	9	2	2001	15	1	161	48	2	2	2	2	3	3	4	1	2	1	5	5	5	5	5	6
2	9	2	1999	17	1	157	43	2	2	2	1	3	2	2	1	1	1	3	2	1	1	3	7
2	7	2	2003	13	2	165	46	3	1	1	1	3	3	4	1	1	1	3	2	1	1	4	7
2	9	2	2000	16	1	153	43	1	2	1	2	4	3	2	1	1	1	4	2	2	1	4	7
2	9	2	2001	15	1	163	46	3	2	3	2	2	3	3	1	1	1	3	4	1	1	5	7
2	7	2	2003	13	1	165	45	2	2	1	2	3	3	2	2	1	1	3	5	1	1	5	7
2	7	2	2003	13	1	155	41	1	1	4	2	3	3	3	2	2	1	4	3	3	1	5	7
2	7	2	2011	12	1	163	58	2	2	3	2	3	3	3	1	1	1	2	4	2	2	1	7
2	9	2	2001	15	1	156	50	2	2	2	2	3	4	3	1	1	1	1	2	2	2	2	7
2	9	2	2000	16	1	150	44	2	2	1	2	3	2	4	1	1	1	4	2	2	2	3	7
2	9	2	1999	17	1	145	49	1	2	2	2	4	3	3	1	1	1	4	4	1	2	5	7
2	9	2	2001	15	1	163	60	2	2	4	2	3	4	4	1	1	1	4	4	4	2	5	7
2	9	2	2001	15	1	165	50	2	2	2	3	3	3	4	1	2	1	5	4	4	2	5	7
2	7	2	2003	13	1	161	47	1	2	3	4	3	5	3	2	2	2	4	4	5	2	5	7
2	9	2	2001	15	1	160	48	1	2	4	1	3	3	3	1	1	1	2	2	3	3	2	7
2	7	2	2002	14	1	154	45	2	2	1	2	3	2	3	1	1	1	1	3	3	3	2	7
2	7	2	2003	13	1	155	35	2	2	3	2	3	4	3	1	1	1	3	2	2	3	4	7
2	9	2	2001	15	1	163	61	1	2	2	2	3	4	4	1	1	2	5	4	3	3	4	7
2	9	2	2001	15	1	155	42	3	2	3	2	3	4	2	1	1	1	5	3	2	3	5	7
2	9	2	2001	15	1	163	45	2	2	4	3	3	5	3	1	1	1	5	2	3	3	5	7
2	9	2	2000	16	1	167	55	2	1	3	2	3	3	4	1	1	1	4	4	3	3	5	7
2	9	2	2000	16	1	172	65	3	2	3	3	3	3	4	1	1	1	4	4	4	3	5	7
2	9	2	2000	16	1	168	50	2	2	2	2	3	3	3	3	3	2	4	5	5	3	5	7
2	7	2	2003	13	1	158	#NULL!	2	2	2	3	3	3	3	1	1	1	4	3	1	4	3	7
2	9	2	2001	15	1	175	65	3	2	3	3	2	3	4	1	1	1	5	3	3	4	4	7
2	9	2	2001	15	1	166	52	2	2	2	1	3	3	3	1	1	2	5	1	1	4	5	7
2	9	2	2001	15	1	157	48	2	1	1	4	3	4	3	1	1	1	5	2	1	4	5	7
2	9	2	2000	16	1	161	60	1	2	2	2	3	4	4	1	1	1	2	4	2	4	5	7
2	7	2	2003	13	1	157	40	2	2	3	2	3	2	3	1	1	1	5	2	4	4	5	7
2	9	2	2001	15	1	172	29	3	2	4	4	2	4	4	1	2	4	5	3	4	4	5	7
2	9	2	2000	16	1	166	55	3	2	4	2	3	3	3	1	1	1	4	4	4	4	5	7
2	7	2	2002	14	1	160	38	2	2	3	2	3	4	3	1	1	1	5	4	4	4	5	7
2	7	2	2002	14	1	160	46	3	2	4	3	3	4	4	1	3	1	5	4	4	4	5	7
2	7	2	2002	14	1	160	65	3	2	3	3	3	3	4	1	2	1	1	5	5	5	1	7
2	7	2	2003	13	1	150	44	2	2	3	2	3	4	3	1	1	1	2	4	5	5	3	7
2	7	2	2002	14	1	158	52	2	2	2	1	3	3	3	1	1	2	4	4	4	5	4	7
2	9	2	2000	16	1	158	52	2	2	2	2	3	2	3	3	2	2	4	4	4	5	5	7
2	9	2	2001	15	1	162	43	2	2	2	2	3	4	3	3	2	2	4	4	4	5	5	7
2	9	2	2001	15	2	163	55	1	2	1	2	3	3	2	3	1	3	5	4	4	5	5	7
2	7	2	2003	13	1	160	52	3	2	4	2	3	3	3	1	1	1	3	5	5	5	5	7
2	7	2	2002	14	1	160	50	2	2	3	3	3	2	2	1	1	1	4	5	5	5	5	7
2	9	2	2000	16	1	154	40	2	2	2	2	3	3	3	4	4	4	5	5	5	5	5	7
2	7	2	2003	13	1	154	51	2	2	2	3	2	4	3	1	1	1	2	2	1	1	3	8
2	7	2	2003	13	1	158	42	1	2	2	1	3	2	4	2	1	1	3	4	2	1	3	8
2	9	2	2001	15	1	155	50	1	2	1	1	3	3	2	1	2	1	4	1	1	1	4	8
2	7	2	2003	13	1	162	48	1	2	1	2	3	3	4	1	1	1	4	3	2	1	4	8
2	7	2	2003	13	1	165	50	2	2	4	2	3	4	4	1	1	1	4	3	2	1	4	8
2	9	2	1999	17	1	157	50	1	2	2	1	3	2	2	1	1	1	5	2	1	1	5	8
2	9	2	2000	16	1	157	43	1	2	1	1	4	4	2	1	1	1	3	4	1	1	5	8
2	9	2	2000	16	1	168	60	2	2	1	1	3	3	1	2	1	1	4	5	1	1	5	8
2	9	2	2001	15	1	167	45	2	2	3	2	3	3	3	1	1	1	4	3	2	1	5	8
2	9	2	2000	16	1	163	53	2	2	2	3	3	3	3	1	2	1	5	2	3	1	5	8
2	7	2	2003	13	1	154	39	3	1	2	2	3	3	3	1	1	1	4	4	4	1	5	8
2	7	2	2003	13	1	165	45	3	2	2	1	3	2	2	4	1	1	3	5	2	2	3	8
2	7	2	2003	13	1	170	50	3	2	2	3	2	4	3	2	2	1	1	3	3	2	3	8
2	7	2	2002	14	1	160	38	2	2	3	2	3	3	3	1	1	1	2	4	3	2	3	8
2	9	2	2001	15	1	170	60	3	1	2	4	3	3	3	1	1	1	4	2	2	2	4	8
2	9	2	2001	15	1	168	51	1	2	1	2	3	3	3	1	1	1	5	2	2	2	4	8
2	9	2	2001	15	1	156	53	2	2	4	3	3	3	2	1	1	1	4	1	3	2	4	8
2	7	2	2003	13	1	148	38	1	2	3	2	3	2	2	3	2	1	3	5	3	2	4	8
2	9	2	2000	16	1	158	48	3	2	2	2	3	3	3	1	1	1	5	1	2	2	5	8
2	9	2	2000	16	1	155	45	2	2	3	2	4	3	2	1	1	2	4	2	2	2	5	8
2	7	2	2003	13	1	151	43	2	2	4	4	2	3	3	1	1	1	2	4	3	2	5	8
2	7	2	2003	13	1	161	54	2	2	4	4	2	4	4	1	1	1	1	1	1	3	1	8
2	7	2	2002	14	1	160	45	2	2	4	3	2	2	3	1	2	2	3	2	2	3	2	8
2	7	2	2003	13	1	153	43	2	2	4	2	3	4	3	1	1	1	2	3	2	3	3	8
2	7	2	2003	13	1	161	39	3	2	3	4	3	5	5	1	1	1	4	2	2	3	4	8
2	9	2	2000	16	1	160	56	3	2	2	2	3	4	2	1	1	1	5	3	2	3	4	8
2	9	2	2000	16	1	160	60	2	2	4	3	3	3	4	1	1	1	3	4	2	3	4	8
2	9	2	2002	14	1	160	65	3	2	3	3	2	3	2	1	1	1	4	4	2	3	4	8
2	9	2	2001	15	1	166	46	2	2	3	2	3	4	3	1	1	1	4	3	3	3	4	8
2	9	2	2000	16	1	157	38	2	2	3	2	3	3	5	3	3	2	4	3	3	3	4	8
2	7	2	2002	14	1	164	50	2	2	4	2	3	3	2	1	1	2	4	4	3	3	4	8
2	9	2	2001	15	1	161	45	2	2	3	3	2	5	4	1	1	2	4	4	3	3	4	8
2	7	2	2015	12	1	168	64	2	2	2	1	3	3	2	1	1	1	3	5	3	3	4	8
2	9	2	2001	15	1	163	47	3	2	4	3	3	6	3	3	1	1	5	4	2	3	5	8
2	7	2	2003	13	1	156	40	3	2	3	2	3	4	3	3	2	1	5	5	2	3	5	8
2	9	2	2001	15	1	163	46	3	2	4	3	3	4	4	1	1	1	3	2	3	3	5	8
2	9	2	2001	15	1	168	59	2	2	2	3	3	6	5	1	1	1	4	3	3	3	5	8
2	9	2	2000	16	1	160	45	2	2	2	2	3	3	3	2	2	2	4	3	3	3	5	8
2	9	2	2001	15	1	160	56	1	2	1	2	2	2	2	1	1	1	1	4	3	3	5	8
2	9	2	2001	15	1	167	56	2	2	3	2	3	3	3	1	1	1	4	4	3	3	5	8
2	7	2	2003	13	1	165	63	1	2	2	3	3	4	3	1	1	1	4	4	3	3	5	8
2	7	2	2002	14	1	155	45	1	2	3	2	4	3	3	2	2	2	4	4	3	3	5	8
2	7	2	2003	13	1	162	48	2	2	4	3	2	3	2	1	1	1	3	4	4	3	5	8
2	7	2	2003	13	1	151	41	2	2	2	2	3	3	3	1	1	1	4	4	4	3	5	8
2	9	2	2001	15	#NULL!	168	#NULL!	2	2	1	2	3	3	3	1	1	1	4	4	4	3	5	8
2	9	2	2001	15	1	160	54	2	2	4	2	3	3	3	1	1	1	5	4	4	3	5	8
2	7	2	2003	13	1	149	35	2	2	1	2	3	3	3	1	1	1	1	2	3	4	1	8
2	7	2	2002	14	1	164	44	1	2	3	2	3	3	2	1	1	2	2	3	2	4	4	8
2	8	2	2003	13	2	162	48	2	2	2	4	3	4	4	1	1	1	4	2	3	4	4	8
2	7	2	2003	13	1	150	34	2	1	3	2	3	4	3	2	1	2	5	4	4	4	4	8
2	9	2	2001	15	1	162	50	2	2	2	2	3	4	3	1	1	1	4	5	4	4	4	8
2	7	2	2002	14	1	149	43	2	2	3	2	3	3	3	1	2	1	4	5	5	4	4	8
2	9	2	2000	16	1	167	80	2	2	3	3	3	3	3	3	4	2	4	4	4	4	5	8
2	7	2	2003	13	1	157	36	2	2	2	2	3	3	3	1	1	1	5	4	4	4	5	8
2	7	2	2003	13	1	157	36	2	2	2	2	3	3	3	1	1	1	5	4	4	4	5	8
2	7	2	2003	13	1	156	90	2	2	4	2	3	3	2	1	1	1	5	5	4	4	5	8
2	9	2	2000	16	1	158	42	2	2	3	2	3	3	3	2	2	2	4	4	5	4	5	8
2	9	2	2000	16	1	#NULL!	#NULL!	2	2	2	3	3	3	3	3	1	4	5	5	1	5	4	8
2	7	2	2003	13	1	158	45	1	2	3	1	2	3	3	1	2	2	4	5	5	5	4	8
2	7	2	2002	14	1	164	43	1	2	1	2	3	3	2	3	1	1	3	5	1	5	5	8
2	7	2	2003	13	1	155	46	2	2	4	2	3	4	3	2	2	3	4	4	5	5	5	8
2	9	2	1999	17	#NULL!	165	60	1	1	3	1	3	3	2	1	1	1	1	3	1	1	1	9
2	7	2	2003	13	1	146	28	1	2	3	3	3	3	4	1	2	1	5	3	3	1	4	9
2	7	2	2002	14	1	146	#NULL!	2	2	3	2	3	3	3	3	4	4	3	2	2	2	2	9
2	7	2	2002	14	1	149	44	1	2	2	1	3	2	3	1	1	1	2	4	2	2	3	9
2	7	2	2003	13	1	153	36	2	2	3	2	3	3	3	1	1	1	3	2	1	2	4	9
2	7	2	2002	14	1	152	40	2	2	4	1	3	3	2	1	1	1	3	4	2	2	4	9
2	7	2	2003	13	1	167	55	1	2	2	1	2	3	2	1	2	1	4	4	1	2	5	9
2	9	2	2001	15	1	155	41	1	2	2	2	3	3	2	1	1	1	4	4	3	2	5	9
2	9	2	1999	17	1	158	55	1	2	3	3	2	4	4	1	1	1	2	2	4	2	5	9
2	7	2	2003	13	1	158	40	3	2	2	2	3	3	3	2	4	4	2	4	4	2	5	9
2	7	2	2002	14	1	157	49	2	2	2	2	3	2	1	2	2	1	2	4	3	3	3	9
2	7	2	2003	13	1	162	50	1	2	2	4	2	4	4	1	1	1	3	2	2	3	4	9
2	9	2	2001	15	2	160	50	2	2	4	2	3	3	2	1	1	1	4	3	4	3	4	9
2	7	2	2003	13	1	165	50	2	2	4	3	2	4	4	1	1	1	3	4	4	3	4	9
2	9	2	2001	15	1	165	49	2	2	2	3	2	3	3	1	1	1	1	4	1	3	5	9
2	7	2	2002	14	1	155	41	2	2	2	3	3	4	3	2	1	1	4	3	2	3	5	9
2	7	2	2003	13	1	149	47	3	2	4	3	3	3	4	1	1	1	2	3	3	4	3	9
2	9	2	2000	16	1	160	47	3	2	1	3	3	4	3	1	1	1	2	5	3	4	4	9
2	9	2	2000	16	1	166	52	1	2	1	2	3	4	2	1	1	1	4	4	3	4	5	9
2	7	2	2003	13	1	163	46	1	2	4	2	3	3	3	1	1	1	4	4	4	4	5	9
2	7	2	2003	13	1	155	42	2	2	4	1	3	3	3	3	2	2	3	5	5	5	4	9
2	7	2	1999	17	1	156	50	1	2	2	1	3	4	4	1	1	1	1	1	1	1	1	10
2	7	2	2003	13	1	153	73	2	2	3	2	2	2	3	2	1	1	3	3	1	1	2	10
2	9	2	2001	15	1	165	47	2	2	3	2	2	4	3	2	1	1	3	4	2	1	3	10
2	7	2	2002	14	1	160	40	3	2	1	2	3	2	2	1	1	1	3	2	1	1	4	10
2	7	2	2004	12	1	155	30	1	2	4	4	2	5	4	1	1	1	4	2	1	1	4	10
2	7	2	2002	14	1	160	40	2	2	2	2	3	3	2	1	1	1	3	3	1	1	4	10
2	7	2	2003	13	1	150	40	1	2	1	3	3	4	3	1	1	1	4	3	1	1	4	10
2	9	2	2000	16	1	161	50	2	2	3	2	3	3	3	2	1	1	4	3	2	1	4	10
2	7	2	2003	13	1	162	80	2	2	4	2	3	3	2	1	1	1	4	1	1	1	5	10
2	7	2	2003	13	2	157	39	1	2	1	1	4	3	2	1	1	1	5	1	1	1	5	10
2	7	2	2003	13	1	150	38	1	1	3	1	3	3	2	2	1	1	3	3	1	1	5	10
2	7	2	2003	13	1	157	43	2	2	2	2	4	4	3	1	1	1	4	3	1	1	5	10
2	9	2	2000	16	1	180	76	1	2	2	2	3	4	3	2	1	1	4	5	1	1	5	10
2	7	2	2002	14	1	150	40	1	2	1	1	3	2	1	1	1	1	4	3	2	1	5	10
2	7	2	2003	13	1	152	42	3	2	4	4	3	3	3	1	1	1	1	2	2	2	1	10
2	7	2	2003	13	1	163	52	2	2	2	2	3	4	4	2	2	2	2	2	2	2	2	10
2	7	2	2002	14	1	162	58	1	2	2	3	3	4	4	3	2	2	2	3	2	2	2	10
2	7	2	2002	14	1	157	57	2	2	3	2	2	4	3	1	1	1	2	2	1	2	3	10
2	7	2	2000	16	1	160	60	2	2	2	1	3	2	2	1	1	1	2	3	1	2	3	10
2	7	2	2003	13	1	160	42	3	2	4	4	2	6	4	1	1	1	2	2	2	2	3	10
2	9	2	2001	15	1	185	40	1	2	3	1	3	2	2	3	1	1	5	4	2	2	3	10
2	9	2	2001	15	1	162	45	2	1	3	3	3	4	3	1	1	1	2	3	1	2	4	10
2	9	2	2001	15	1	160	43	2	2	3	2	3	4	2	1	1	1	3	2	2	2	4	10
2	7	2	2002	14	1	152	33	2	2	4	4	3	4	4	1	1	1	4	2	2	2	4	10
2	9	2	2001	15	1	164	52	1	2	4	2	4	2	1	4	3	2	2	3	2	2	4	10
2	7	2	2002	14	1	152	36	1	2	1	2	4	4	3	1	1	1	4	3	2	2	4	10
2	7	2	2003	13	1	146	32	1	2	4	2	2	5	4	1	1	1	4	3	2	2	4	10
2	9	2	2000	16	1	160	46	2	2	2	2	3	3	3	2	2	2	4	4	3	2	4	10
2	7	2	2003	13	1	150	47	2	2	4	2	3	2	3	2	2	1	2	4	5	2	4	10
2	9	2	2000	16	1	173	50	2	2	2	2	2	3	2	1	1	1	4	1	1	2	5	10
2	9	2	2001	15	1	157	45	2	2	2	4	3	5	6	1	1	1	5	2	1	2	5	10
2	7	2	2002	14	1	159	49	2	2	2	2	2	3	3	1	1	1	4	3	1	2	5	10
2	9	2	2000	16	1	160	52	2	2	3	2	3	3	2	1	1	1	4	3	4	2	5	10
2	7	2	2003	13	1	167	58	1	2	2	2	3	4	2	1	1	1	4	4	5	2	5	10
2	9	2	2000	16	1	171	60	2	2	4	3	3	3	3	1	1	3	3	3	3	3	3	10
2	7	2	2003	13	1	160	58	3	2	3	2	3	3	2	1	1	1	4	3	3	3	4	10
2	7	2	2003	13	1	155	38	3	2	1	2	3	3	4	2	1	1	3	5	4	3	4	10
2	7	2	2003	13	1	160	38	2	2	3	2	3	3	3	1	1	1	4	4	1	3	5	10
2	7	2	2002	14	1	151	52	2	2	4	2	3	2	3	3	2	2	4	4	1	3	5	10
2	7	2	2003	13	1	160	46	2	2	3	2	3	5	5	1	1	1	4	4	2	3	5	10
2	9	2	2001	15	1	160	55	3	2	2	2	3	3	3	1	1	1	5	5	2	3	5	10
2	9	2	2001	15	1	165	45	2	2	3	2	3	4	4	1	1	1	5	3	3	3	5	10
2	7	2	2002	14	1	161	44	3	2	4	2	3	3	2	3	2	2	5	4	3	3	5	10
2	7	2	2000	16	1	162	59	2	2	4	2	3	3	1	1	1	1	1	3	2	4	2	10
2	9	2	2000	16	1	168	51	1	2	1	2	3	3	3	2	3	3	3	3	3	4	3	10
2	9	2	2001	15	1	165	49	2	2	1	3	2	2	2	2	1	2	4	4	4	4	3	10
2	7	2	2003	13	1	151	46	3	2	3	3	2	4	4	2	3	2	5	4	4	4	4	10
2	7	2	2003	13	1	157	52	2	2	3	3	3	3	3	1	3	2	2	3	5	4	4	10
2	9	2	2000	16	1	165	46	2	2	1	1	3	3	3	3	1	3	4	5	1	4	5	10
2	9	2	2000	16	1	166	54	2	2	4	3	3	3	3	1	1	1	5	4	4	4	5	10
2	7	2	2003	13	1	160	50	3	2	4	3	2	3	3	1	3	3	4	3	4	5	3	10
2	7	2	2003	13	1	160	80	1	2	2	2	2	4	3	1	1	1	3	4	3	5	5	10
2	9	2	2000	16	1	170	50	3	2	4	3	2	4	4	5	1	5	5	5	3	5	5	10
2	9	2	2001	15	1	162	55	2	2	4	3	3	3	3	2	3	4	5	4	5	5	5	10
2	7	2	2003	13	1	157	60	3	2	4	2	3	3	2	1	1	1	4	5	5	5	5	10
2	9	2	2000	16	1	162	52	1	2	2	2	3	3	3	4	2	4	4	5	5	5	5	10
2	10	2	2001	15	1	163	57	1	2	3	2	3	5	3	1	1	1	5	3	1	2	5	7
3	3	1	#NULL!	9	1	136.3	27.2	2	1	4	2	3	4	4	1	1	1	1	1	1	1	1	1
3	3	1	#NULL!	8	1	139.6	38	3	2	2	3	2	7	5	1	1	1	1	1	1	1	1	1
3	3	1	#NULL!	8	1	128.3	30.1	2	2	3	3	2	7	7	2	2	2	2	1	1	1	1	1
3	3	1	#NULL!	9	1	129.9	26	3	2	3	3	2	7	1	1	1	3	2	1	2	1	1	1
3	4	1	#NULL!	9	1	#NULL!	#NULL!	3	2	3	4	2	5	6	3	3	4	3	1	3	1	1	1
3	5	1	#NULL!	10	1	144.5	39	3	2	3	4	1	6	6	3	3	4	5	4	4	1	1	1
3	4	1	#NULL!	9	1	135.3	22.4	2	2	1	2	4	6	6	1	1	1	3	1	1	1	2	1
3	3	1	#NULL!	8	1	129.4	24.6	3	2	4	2	1	6	7	2	1	3	2	2	1	1	2	1
3	4	1	#NULL!	9	1	139	29.4	2	2	2	4	2	6	6	1	2	1	2	2	2	1	2	1
3	4	1	#NULL!	9	1	144.8	41.1	3	1	4	2	3	6	6	2	2	1	3	2	2	1	2	1
3	5	1	#NULL!	10	1	142	32.3	2	2	3	4	3	4	5	2	1	1	3	3	2	1	2	1
3	4	1	#NULL!	10	1	149.1	48.3	2	2	4	4	2	4	4	1	1	1	4	3	2	1	2	1
3	3	1	#NULL!	8	1	136.5	24.9	3	2	2	2	2	5	4	1	1	2	5	3	2	1	2	1
3	4	1	#NULL!	9	1	131.6	30.5	2	2	3	4	2	5	7	3	2	2	3	4	2	1	2	1
3	3	1	#NULL!	9	1	126.4	32.8	3	2	2	4	2	7	7	3	2	1	2	2	3	1	2	1
3	4	1	#NULL!	10	1	133.1	36	2	1	4	4	2	5	5	2	2	1	3	3	3	1	2	1
3	3	1	#NULL!	9	1	127.6	27.5	2	1	4	4	1	4	4	3	3	1	2	4	4	1	2	1
3	4	1	#NULL!	9	1	133	28.4	3	2	4	1	3	4	3	1	1	1	3	2	1	1	3	1
3	5	1	#NULL!	10	1	150.1	61.3	3	2	2	4	1	6	5	3	1	1	3	2	1	1	3	1
3	3	1	#NULL!	8	1	139	34.1	3	2	1	3	3	7	6	3	2	2	3	3	1	1	3	1
3	4	1	#NULL!	9	1	134.3	27.9	2	2	4	4	2	6	6	1	1	1	3	1	2	1	3	1
3	5	1	#NULL!	11	1	150.3	50.5	1	2	3	2	4	5	6	2	2	1	3	2	2	1	3	1
3	4	1	#NULL!	9	1	141.1	42.4	3	2	4	2	1	7	7	2	2	2	3	2	2	1	3	1
3	5	1	#NULL!	10	1	139	35.3	3	2	4	3	2	3	4	3	4	1	4	4	5	1	3	1
3	5	1	#NULL!	10	1	151	40.6	1	1	1	1	4	2	4	5	2	1	4	5	5	1	3	1
3	4	1	#NULL!	9	1	141	34.4	3	2	2	4	1	6	6	1	1	1	2	1	1	1	4	1
3	5	1	#NULL!	10	1	150	48	3	1	4	2	1	4	4	1	1	2	3	1	1	1	4	1
3	5	1	#NULL!	10	1	146	32.3	3	2	4	4	3	5	6	2	2	2	3	1	1	1	4	1
3	4	1	#NULL!	9	1	138.3	43.7	3	2	4	4	4	4	4	1	2	1	4	1	1	1	4	1
3	4	1	#NULL!	9	1	147.8	37.2	1	2	2	3	3	5	4	1	5	2	4	1	1	1	4	1
3	4	1	#NULL!	9	1	135.6	28.9	2	2	3	2	3	2	2	2	1	1	4	2	1	1	4	1
3	3	1	#NULL!	9	1	128.6	25	1	2	4	3	3	7	7	2	1	1	4	2	1	1	4	1
3	4	1	#NULL!	9	2	122	24.3	1	1	4	3	4	7	7	1	2	1	3	1	2	1	4	1
3	5	1	#NULL!	10	1	141.3	41.3	3	2	4	3	2	6	6	2	1	2	4	2	2	1	4	1
3	3	1	#NULL!	9	1	127.9	29.3	3	2	3	4	2	6	6	1	1	1	4	3	2	1	4	1
3	3	1	#NULL!	9	1	136.1	40.5	2	2	3	3	3	6	6	3	1	1	4	3	2	1	4	1
3	5	1	#NULL!	10	1	144	34.1	3	2	4	4	3	6	6	4	2	1	4	4	2	1	4	1
3	4	1	#NULL!	9	1	138.6	37.9	3	1	3	3	2	3	2	2	3	1	4	3	3	1	4	1
3	5	1	#NULL!	11	1	150.1	65.7	3	2	4	3	1	6	6	3	2	1	3	4	3	1	4	1
3	4	1	#NULL!	11	1	153.9	48.6	2	2	4	1	5	4	4	2	2	2	4	2	5	1	4	1
3	5	1	#NULL!	10	1	139	31	3	2	2	2	3	6	6	1	1	1	4	1	1	1	5	1
3	3	1	#NULL!	8	1	131.6	27.4	3	2	3	2	2	7	7	1	1	1	5	1	1	1	5	1
3	5	1	#NULL!	10	1	146	29.6	1	2	2	2	2	4	6	1	1	1	4	2	1	1	5	1
3	4	1	#NULL!	9	1	141.6	45.5	2	2	4	4	3	4	3	2	1	1	5	2	1	1	5	1
3	3	1	#NULL!	8	1	135.8	25.2	1	2	4	3	1	4	4	1	2	1	5	1	2	1	5	1
3	4	1	#NULL!	10	1	137	31.9	2	2	3	2	3	5	5	2	2	1	4	2	2	1	5	1
3	3	1	#NULL!	8	1	140.3	30.7	2	2	4	4	2	5	5	2	2	1	5	2	2	1	5	1
3	4	1	#NULL!	9	1	132.5	34.5	2	2	3	3	2	5	5	1	1	1	4	3	2	1	5	1
3	3	1	#NULL!	8	1	137.6	37.9	2	2	4	4	3	5	5	3	3	1	5	3	3	1	5	1
3	3	1	#NULL!	9	1	144.8	46.6	2	2	2	3	2	6	7	2	1	5	5	5	3	1	5	1
3	5	1	#NULL!	10	1	157.5	81.6	3	2	4	4	1	6	6	5	5	1	5	5	5	1	5	1
3	4	1	#NULL!	9	1	143.5	51.1	3	2	3	2	1	5	5	1	1	2	2	1	1	2	1	1
3	4	1	#NULL!	10	1	140	33.8	2	2	3	4	2	6	6	2	3	2	5	4	4	2	1	1
3	4	1	#NULL!	10	1	139.6	32.5	3	2	4	4	1	3	5	1	1	2	2	1	1	2	2	1
3	5	1	#NULL!	10	1	136.5	32.7	2	2	4	2	3	6	5	1	1	1	4	5	1	2	2	1
3	3	1	#NULL!	8	1	139.4	54	2	2	4	2	3	7	7	2	2	2	3	2	2	2	2	1
3	4	1	#NULL!	10	1	148.1	41.3	3	1	4	2	2	4	5	4	4	2	4	2	3	2	2	1
3	4	1	#NULL!	10	1	147.6	37.1	2	1	4	3	2	6	5	1	1	2	4	1	1	2	3	1
3	5	1	#NULL!	10	1	150.5	40.2	3	2	3	4	4	5	2	1	2	2	4	1	2	2	3	1
3	5	1	#NULL!	11	1	156	50.2	3	2	3	4	2	7	6	1	2	2	4	1	2	2	3	1
3	4	1	#NULL!	10	1	141.5	36.8	3	2	2	4	3	6	5	2	2	2	3	2	2	2	3	1
3	4	1	#NULL!	10	1	142.5	37.3	2	2	4	4	2	7	7	2	2	2	3	2	2	2	3	1
3	4	1	#NULL!	9	1	139	29.8	2	2	4	3	2	6	6	3	2	2	3	2	2	2	3	1
3	4	1	#NULL!	9	1	130.9	26.8	1	2	3	3	3	3	3	3	2	2	3	3	2	2	3	1
3	4	1	#NULL!	10	1	159	57.8	3	2	4	4	2	6	6	2	3	2	3	3	3	2	3	1
3	3	1	#NULL!	8	1	128.5	28.5	1	2	4	4	2	6	4	4	1	1	3	5	4	2	3	1
3	4	1	#NULL!	10	1	144.6	26.8	2	2	4	3	3	4	4	1	2	2	4	2	2	2	4	1
3	4	1	#NULL!	9	1	134.9	30.3	3	1	1	3	4	2	2	2	2	2	4	2	2	2	4	1
3	3	1	#NULL!	9	1	131.4	28.5	3	2	4	3	2	4	5	1	1	2	4	3	2	2	4	1
3	4	1	#NULL!	9	1	139.6	37.9	2	2	4	3	2	6	6	2	3	1	3	3	3	2	4	1
3	4	1	#NULL!	9	1	142.5	30	3	2	4	3	3	6	5	3	3	2	4	3	3	2	4	1
3	4	1	#NULL!	10	1	139.1	41.3	2	2	4	2	2	4	4	1	2	2	4	1	2	2	5	1
3	3	1	#NULL!	8	1	131.6	26.9	2	2	4	4	2	7	7	1	1	1	3	2	2	2	5	1
3	3	1	#NULL!	9	1	133.1	30.2	3	2	4	4	2	4	4	2	1	1	5	3	2	2	5	1
3	5	1	#NULL!	10	1	147	34.2	2	2	4	4	3	6	5	4	3	2	4	3	3	2	5	1
3	4	1	#NULL!	9	1	138.3	52.1	2	1	2	3	3	4	5	1	2	4	5	3	3	2	5	1
3	3	1	#NULL!	8	1	133.9	26.2	3	2	4	4	1	7	7	3	2	2	3	3	3	3	2	1
3	5	1	#NULL!	11	1	155	62	2	2	2	1	2	6	5	3	4	3	3	1	1	3	3	1
3	5	1	#NULL!	10	1	137	25.4	3	2	4	3	2	5	4	1	2	2	3	2	3	3	3	1
3	4	1	#NULL!	10	1	132.3	21.2	3	2	3	4	2	3	3	3	3	3	3	3	3	3	3	1
3	4	1	#NULL!	9	1	135	29.1	3	2	2	2	2	5	6	3	3	3	3	3	3	3	3	1
3	4	1	#NULL!	10	1	133.8	26.5	2	2	4	3	2	7	6	3	3	3	3	3	3	3	3	1
3	4	1	#NULL!	9	1	134.4	25.9	3	2	4	4	3	7	7	3	3	3	3	3	3	3	3	1
3	4	1	#NULL!	9	1	142.1	33	2	1	3	3	2	7	7	3	3	3	3	3	3	3	3	1
3	4	1	#NULL!	10	1	133.5	34.7	3	2	4	4	1	6	7	4	3	3	3	4	3	3	3	1
3	3	1	#NULL!	8	1	140.9	41.7	3	2	3	4	2	6	6	3	3	4	3	4	3	3	3	1
3	4	1	#NULL!	9	1	#NULL!	#NULL!	3	2	4	4	3	7	7	1	1	3	3	1	1	3	4	1
3	5	1	#NULL!	10	1	143	34.2	3	2	4	2	1	6	6	1	3	2	4	5	1	3	4	1
3	4	1	#NULL!	9	1	147.8	41.1	1	1	1	1	1	6	6	1	2	5	4	1	2	3	4	1
3	3	1	#NULL!	8	1	135.5	26.4	2	1	2	4	3	4	4	3	3	3	4	3	3	3	4	1
3	5	1	#NULL!	10	1	137	23.7	2	2	4	2	2	6	5	3	3	3	4	3	3	3	4	1
3	5	1	#NULL!	10	1	143	51.6	2	1	2	3	2	3	4	3	3	3	4	4	3	3	4	1
3	5	1	#NULL!	10	1	142.5	32.8	3	2	3	3	3	5	5	3	4	3	5	4	3	3	4	1
3	5	1	#NULL!	10	1	145.5	53.2	2	2	3	3	2	5	5	1	1	1	4	4	4	3	4	1
3	5	1	#NULL!	10	1	145.5	40.6	2	1	4	4	3	6	6	1	2	1	5	2	3	3	5	1
3	3	1	#NULL!	8	1	142.5	48.3	1	2	4	4	2	1	7	3	3	3	3	3	3	3	5	1
3	4	1	#NULL!	9	1	142.4	28.7	3	2	4	2	2	5	5	2	2	2	4	3	3	3	5	1
3	5	1	#NULL!	10	2	150.5	38.5	3	2	4	4	1	7	6	3	2	1	4	4	3	3	5	1
3	4	1	#NULL!	9	1	158	60.1	3	2	4	4	1	5	5	1	1	1	3	1	4	4	1	1
3	4	1	#NULL!	9	1	141.6	31	3	2	2	4	2	6	6	1	4	2	4	1	4	4	1	1
3	4	1	#NULL!	9	1	131.5	37.4	3	2	4	4	2	6	7	2	4	3	2	4	4	4	3	1
3	5	1	#NULL!	10	1	148.5	40.8	2	2	4	4	1	6	6	4	4	4	3	4	4	4	3	1
3	3	1	#NULL!	8	1	129.4	24.9	1	1	3	4	3	5	5	2	2	2	4	4	4	4	3	1
3	5	1	#NULL!	10	1	153	46.8	1	2	4	3	2	5	5	1	1	1	5	4	4	4	3	1
3	3	1	#NULL!	9	1	138	36.6	2	1	3	2	2	5	4	1	2	4	4	1	2	4	4	1
3	4	1	#NULL!	9	1	139	32.9	3	2	4	2	3	5	2	3	2	1	3	4	2	4	4	1
3	5	1	#NULL!	10	1	132.5	28.7	1	1	2	4	3	5	4	1	2	2	5	2	3	4	4	1
3	4	1	#NULL!	9	2	135.3	36.8	2	2	3	4	1	5	6	4	4	4	4	4	4	4	4	1
3	3	1	#NULL!	9	1	137	33.7	2	2	4	3	2	7	7	4	4	4	4	4	4	4	4	1
3	3	1	#NULL!	8	1	129.4	30.9	3	2	4	3	1	3	3	5	4	1	5	4	4	4	4	1
3	4	1	#NULL!	9	1	129.4	33.2	3	2	4	4	1	6	6	5	5	5	5	4	4	4	4	1
3	5	1	#NULL!	10	1	152.5	34	3	2	4	2	3	4	4	3	2	5	5	3	4	4	5	1
3	4	1	#NULL!	10	1	156.6	62.9	3	2	2	3	2	6	6	4	4	4	2	5	5	5	3	1
3	5	1	#NULL!	10	1	159.5	56.7	3	2	4	3	2	2	7	4	4	4	4	1	2	5	5	1
3	4	1	#NULL!	9	1	137	31.3	2	2	4	3	1	7	6	2	2	2	3	5	5	5	5	1
3	4	1	#NULL!	9	1	143.6	51.9	3	1	4	4	2	1	4	5	5	5	5	5	5	5	5	1
3	4	1	#NULL!	10	1	132.9	32.8	2	2	4	1	3	4	4	1	2	1	3	1	1	1	2	2
3	3	1	#NULL!	8	1	133.5	25.7	2	2	2	2	2	7	7	1	2	1	3	1	2	1	2	2
3	3	1	#NULL!	8	1	129.1	27.2	2	1	4	4	3	6	6	2	2	1	4	2	2	1	2	2
3	3	1	#NULL!	8	1	135.8	41.1	3	2	4	3	3	4	7	1	3	1	2	3	3	1	2	2
3	3	1	#NULL!	8	1	143.9	43	2	2	4	2	2	7	7	1	1	1	3	1	1	1	3	2
3	3	1	#NULL!	8	1	129.4	23.7	1	1	1	4	2	4	4	1	1	2	4	3	1	1	3	2
3	4	1	#NULL!	9	1	136	39.4	2	2	2	4	2	6	7	2	2	1	4	3	2	1	3	2
3	5	1	#NULL!	10	1	147.5	42	2	2	4	3	3	6	6	2	2	1	4	3	3	1	3	2
3	4	1	#NULL!	10	1	149	73.2	3	2	2	3	3	4	5	2	1	2	3	2	1	1	4	2
3	3	1	#NULL!	8	1	140.9	35	3	2	2	2	3	7	7	1	2	1	4	2	1	1	4	2
3	5	1	#NULL!	10	1	153.5	51.9	3	2	2	3	2	6	6	3	1	2	4	3	1	1	4	2
3	4	1	#NULL!	9	1	#NULL!	#NULL!	1	2	4	4	2	7	7	2	1	1	4	2	2	1	4	2
3	3	1	#NULL!	8	1	136.3	39.8	3	2	2	4	2	7	7	1	2	1	4	2	2	1	4	2
3	5	1	#NULL!	11	1	145	49.6	3	2	4	3	3	3	3	3	1	1	4	4	3	1	5	2
3	3	1	#NULL!	8	1	139.4	37	1	2	2	2	3	5	4	2	2	2	2	2	2	2	2	2
3	4	1	#NULL!	9	1	151.3	50.9	3	1	4	4	2	7	7	1	1	2	3	2	1	2	3	2
3	5	1	#NULL!	10	1	145	33.6	2	2	3	2	3	6	6	2	1	3	4	2	1	2	4	2
3	5	1	#NULL!	11	1	149.5	38.5	3	2	4	3	2	6	6	1	1	1	1	2	2	2	4	2
3	3	1	#NULL!	8	1	128.6	23.2	2	2	2	3	4	7	7	2	2	2	4	2	2	2	4	2
3	5	1	#NULL!	10	1	130.5	29.6	1	1	3	4	1	4	6	1	1	2	4	3	3	2	4	2
3	5	1	#NULL!	10	1	149	49.2	2	2	4	2	3	5	5	1	1	1	4	5	4	2	5	2
3	4	1	#NULL!	9	1	156.6	53.8	3	1	3	3	2	6	6	2	2	3	3	2	2	3	3	2
3	4	1	#NULL!	10	1	146.5	53.1	2	2	3	4	3	3	3	3	1	2	3	3	2	3	3	2
3	5	1	#NULL!	11	1	140.6	32.2	3	2	2	4	2	5	5	4	3	5	4	4	5	3	3	2
3	5	1	#NULL!	11	1	150	47.5	2	2	4	2	3	6	5	2	2	3	4	2	2	3	4	2
3	5	1	#NULL!	11	2	163.5	60.9	2	2	2	4	2	4	4	3	2	3	5	3	4	3	5	2
3	5	1	#NULL!	11	1	#NULL!	#NULL!	1	2	3	3	3	6	6	1	1	1	3	3	1	4	4	2
3	5	1	#NULL!	11	1	146	46.7	2	2	2	4	2	6	5	1	2	2	4	1	2	5	4	2
3	5	1	#NULL!	11	1	142	45	2	2	3	3	2	4	5	2	2	1	3	2	3	1	2	3
3	3	1	#NULL!	8	2	134	24.9	3	2	3	3	2	6	6	1	3	1	3	1	5	1	2	3
3	3	1	#NULL!	9	1	140.4	29.4	1	2	4	4	3	7	7	2	1	1	3	2	1	1	3	3
3	5	1	#NULL!	10	1	138	28.5	3	1	2	4	2	5	5	1	1	1	4	2	1	1	3	3
3	4	1	#NULL!	9	1	130.5	28.2	3	1	4	4	3	7	6	1	2	1	4	1	2	1	3	3
3	4	1	#NULL!	9	1	137.5	38.7	1	1	3	2	2	7	6	1	2	1	3	1	3	1	3	3
3	5	1	#NULL!	10	1	151	40	2	2	3	2	3	4	4	1	1	1	5	4	2	1	4	3
3	4	1	#NULL!	9	1	#NULL!	#NULL!	2	2	4	4	3	7	5	2	1	1	4	4	1	1	5	3
3	3	1	#NULL!	8	1	138	35.1	3	1	3	4	2	5	3	2	1	3	2	5	2	1	5	3
3	3	1	#NULL!	8	1	134.6	32.2	3	2	4	4	2	5	5	1	1	1	5	2	3	1	5	3
3	4	1	#NULL!	9	1	151.3	60.8	3	1	3	3	3	4	3	3	3	3	4	4	3	1	5	3
3	4	1	#NULL!	12	1	#NULL!	#NULL!	1	1	3	2	1	6	6	2	2	2	3	2	2	2	3	3
3	4	1	#NULL!	9	1	138.5	36.7	3	2	3	4	2	6	4	2	3	2	3	3	3	2	3	3
3	4	1	#NULL!	10	1	#NULL!	#NULL!	2	2	2	3	1	6	7	2	1	2	1	5	3	2	3	3
3	4	1	#NULL!	10	1	139.5	32.6	2	1	4	4	3	7	7	1	1	1	3	1	1	2	4	3
3	5	1	#NULL!	10	2	142	36.8	2	2	3	4	3	6	7	1	2	2	5	1	2	2	4	3
3	3	1	#NULL!	8	1	129	34.4	3	2	2	3	1	4	4	2	2	2	4	3	2	2	4	3
3	4	1	#NULL!	9	1	141.4	34.7	2	1	3	1	3	4	4	3	2	3	5	3	3	2	4	3
3	4	1	#NULL!	9	1	140.5	29.6	2	2	4	1	3	4	6	1	2	2	5	3	3	2	5	3
3	4	1	#NULL!	9	1	136.5	49.4	3	2	4	3	2	7	6	1	2	3	4	5	4	2	5	3
3	3	1	#NULL!	8	1	124.9	27	3	2	3	4	2	6	7	4	3	3	3	3	3	3	3	3
3	5	1	#NULL!	10	1	149.5	52.4	1	1	1	2	2	4	3	4	3	3	4	4	3	3	4	3
3	4	1	#NULL!	9	1	145.8	61.9	1	1	4	4	3	7	7	1	2	3	1	4	3	4	2	3
3	5	1	#NULL!	11	1	142	30.2	3	2	3	4	2	2	2	1	1	2	4	5	4	4	4	3
3	3	1	#NULL!	8	1	133.1	33.4	2	2	4	4	2	6	6	1	1	1	1	2	3	4	5	3
3	4	1	#NULL!	9	1	146.8	43.2	1	2	1	2	3	5	4	1	1	1	5	1	1	5	5	3
3	3	1	#NULL!	8	1	135.3	29.8	3	1	4	2	3	3	4	5	3	5	5	5	3	5	5	3
3	4	1	#NULL!	10	1	152.3	51.2	2	2	4	4	2	5	6	5	5	5	4	5	5	5	5	3
3	3	1	#NULL!	8	1	131	28.3	2	2	2	4	3	7	7	2	3	2	3	3	3	1	1	4
3	4	1	#NULL!	9	1	141.4	41.7	2	2	2	3	3	6	6	1	2	1	3	1	1	1	3	4
3	3	1	#NULL!	9	1	132.1	33.7	3	2	4	4	4	5	6	1	1	1	3	3	1	1	3	4
3	4	1	#NULL!	9	1	136.5	25.9	3	2	4	4	3	7	5	3	2	1	4	2	3	1	3	4
3	3	1	#NULL!	8	1	128.6	22.7	2	2	3	3	3	7	7	3	3	2	3	3	3	1	3	4
3	3	1	#NULL!	8	1	130.5	24.8	2	2	3	4	2	6	6	2	4	1	3	2	4	1	3	4
3	5	1	#NULL!	10	1	139.5	30.3	2	2	4	3	3	6	4	2	1	1	3	3	1	1	4	4
3	4	1	#NULL!	9	1	146.1	44.7	1	1	3	3	3	6	6	3	2	2	5	4	5	1	4	4
3	5	1	#NULL!	10	1	149	52	2	1	3	3	3	5	5	1	3	2	4	1	3	1	5	4
3	3	1	#NULL!	9	1	140.8	35.5	3	2	3	4	2	6	6	2	2	2	3	2	2	2	3	4
3	3	1	#NULL!	9	1	130.1	25.2	3	2	4	3	2	6	6	1	2	2	4	2	4	2	3	4
3	4	1	#NULL!	10	1	140.5	46.4	2	2	2	2	3	6	5	3	2	1	3	3	2	2	4	4
3	5	1	#NULL!	10	1	158	63.3	1	2	2	2	2	6	5	2	2	2	4	3	2	2	4	4
3	5	1	#NULL!	10	1	142.5	42.7	2	2	2	3	2	4	4	3	2	2	5	3	2	2	5	4
3	3	1	#NULL!	9	1	146.1	47.9	2	2	4	3	2	7	6	1	2	1	3	2	2	3	3	4
3	3	1	#NULL!	8	1	129.6	36.5	3	2	4	3	1	3	4	4	4	3	4	5	4	3	4	4
3	5	1	#NULL!	11	1	151.4	37.4	3	2	3	3	3	4	5	1	2	1	4	1	2	3	5	4
3	4	1	#NULL!	10	1	150.8	48.2	2	1	2	4	3	7	5	1	4	4	5	1	4	4	1	4
3	3	1	#NULL!	8	1	131.9	26.3	2	1	3	2	4	6	6	2	2	4	4	2	4	4	4	4
3	5	1	#NULL!	10	1	142	41.5	3	2	1	2	2	4	2	1	5	4	5	1	5	4	5	4
3	4	1	#NULL!	10	1	135.5	31.7	2	2	4	4	2	5	3	5	5	5	5	5	5	5	5	4
3	4	1	#NULL!	9	1	147.6	45.5	2	1	4	4	3	7	7	1	2	2	4	1	2	1	1	5
3	3	1	#NULL!	9	1	136.4	25.9	2	2	1	1	3	2	1	1	1	1	3	1	1	1	3	5
3	4	1	#NULL!	9	1	131	38.7	3	2	4	2	2	5	5	2	2	1	3	4	4	1	4	5
3	4	1	#NULL!	9	1	132	35.2	3	2	3	4	2	7	7	1	3	1	3	1	5	1	4	5
3	4	1	#NULL!	9	1	#NULL!	#NULL!	3	2	2	3	2	2	2	2	2	1	5	2	2	1	5	5
3	3	1	#NULL!	8	1	138.1	29.3	3	2	4	4	3	5	4	4	2	1	5	2	2	1	5	5
3	4	1	#NULL!	9	1	135.9	29.9	3	2	4	2	2	4	6	4	3	2	5	4	3	2	2	5
3	4	1	#NULL!	9	1	138	37	3	2	2	4	3	6	7	1	1	1	3	1	2	2	4	5
3	3	1	#NULL!	8	1	143.6	35.9	3	2	2	4	2	6	5	3	1	2	2	2	3	2	4	5
3	3	1	#NULL!	8	1	140.3	29.3	3	2	4	3	2	7	5	2	3	4	4	2	2	3	2	5
3	3	1	#NULL!	8	1	134.6	41	1	2	4	2	3	3	3	3	1	1	4	3	1	3	3	5
3	3	1	#NULL!	8	1	146.8	53.1	3	2	2	3	2	7	7	3	3	3	3	3	3	3	3	5
3	3	1	#NULL!	8	1	127.2	21.4	2	2	4	4	2	6	7	1	2	2	4	3	4	4	5	5
3	4	1	#NULL!	9	1	145.3	46.9	3	1	3	1	3	7	4	3	1	5	4	1	2	5	3	5
3	3	1	#NULL!	9	1	134.4	29.2	2	2	4	4	3	4	4	1	1	5	4	1	1	5	4	5
3	5	1	#NULL!	11	1	155.5	47.5	1	1	4	3	3	3	6	1	1	1	3	1	1	1	1	6
3	3	1	#NULL!	8	1	130.9	22.6	2	2	2	4	2	4	3	1	2	1	5	1	2	1	1	6
3	4	1	#NULL!	9	1	128.5	32.4	2	2	2	4	3	7	6	1	1	1	3	5	1	1	2	6
3	3	1	#NULL!	9	1	138.3	30.1	3	2	4	4	2	7	6	2	1	1	3	3	2	1	2	6
3	4	1	#NULL!	9	1	138.1	37	2	2	4	4	4	5	6	1	1	1	2	5	2	1	2	6
3	4	1	#NULL!	10	1	132.4	23.6	2	2	1	2	4	4	4	1	1	1	2	1	1	1	3	6
3	5	1	#NULL!	10	1	145	50.2	2	2	2	2	3	2	2	1	1	1	4	1	2	1	3	6
3	5	1	#NULL!	10	1	152	55	3	2	2	3	2	3	3	3	2	2	5	4	4	1	3	6
3	3	1	#NULL!	8	1	138.6	41	2	2	3	2	3	7	7	1	1	1	4	1	1	1	4	6
3	5	1	#NULL!	11	1	137.5	31.9	3	2	4	4	3	3	3	2	2	1	3	5	2	1	4	6
3	4	1	#NULL!	9	1	131.6	29	2	2	2	2	2	4	3	3	3	1	4	3	3	1	4	6
3	5	1	#NULL!	10	1	143	33.5	2	2	2	4	3	6	6	1	1	1	4	2	1	1	5	6
3	5	1	#NULL!	11	1	155	45.3	3	2	1	4	2	5	5	1	1	2	3	2	2	1	5	6
3	4	1	#NULL!	9	1	137.9	36.9	1	2	2	4	2	7	6	4	2	1	5	4	2	1	5	6
3	3	1	#NULL!	9	1	133.6	29.5	2	2	4	3	1	7	7	4	3	1	5	4	3	1	5	6
3	3	1	#NULL!	8	1	125	30.3	3	2	4	4	1	2	4	3	1	1	2	4	1	2	1	6
3	4	1	#NULL!	9	1	134.1	24.4	3	2	4	4	2	7	7	2	2	2	2	2	2	2	2	6
3	4	1	#NULL!	9	1	136	47.8	3	2	3	4	3	4	4	1	2	2	4	3	3	2	2	6
3	4	1	#NULL!	9	1	#NULL!	#NULL!	2	1	3	4	3	6	6	1	1	1	4	1	1	2	3	6
3	3	1	#NULL!	9	1	145.1	49.5	3	2	4	4	1	6	6	3	1	2	4	3	1	2	3	6
3	4	1	#NULL!	9	1	132	29.7	3	2	4	2	3	5	7	1	2	2	4	2	2	2	3	6
3	3	1	#NULL!	9	1	134.1	28.5	3	2	4	4	2	4	4	2	2	2	2	3	3	2	3	6
3	3	1	#NULL!	8	2	136.1	32.5	3	2	3	3	1	7	6	3	2	2	5	3	2	2	4	6
3	4	1	#NULL!	9	1	149.1	43.4	2	1	4	2	3	3	3	1	4	2	4	1	4	2	4	6
3	4	1	#NULL!	10	1	#NULL!	#NULL!	1	1	2	2	3	4	1	1	5	2	5	1	5	2	4	6
3	3	1	#NULL!	8	1	128.4	29.4	2	2	3	3	2	6	6	2	2	2	5	2	2	2	5	6
3	3	1	#NULL!	8	1	136.9	36.2	3	2	4	3	4	5	5	4	4	2	3	4	4	3	4	6
3	3	1	#NULL!	8	1	127.5	24.3	2	2	2	2	3	1	1	1	1	1	1	5	5	5	5	6
3	3	1	#NULL!	8	1	124.4	23.7	2	1	2	3	2	2	2	5	5	5	5	5	5	5	5	6
3	4	1	#NULL!	9	1	145	31.4	2	2	1	2	3	3	1	1	1	1	1	1	1	1	1	7
3	3	1	#NULL!	8	1	130.4	27.2	2	2	4	4	2	7	7	3	3	1	5	3	3	1	4	7
3	5	1	#NULL!	10	1	151.5	62.6	2	2	3	2	4	6	6	5	2	3	5	2	1	2	1	7
3	4	1	#NULL!	9	1	139.9	29.8	2	2	3	4	2	7	3	2	2	2	2	2	2	2	2	7
3	3	1	#NULL!	8	1	136.5	45.4	3	2	4	1	2	4	3	1	2	1	3	2	2	3	2	7
3	4	1	#NULL!	9	1	139.5	31.2	3	2	4	4	2	7	5	3	5	4	2	2	3	5	1	7
3	4	1	#NULL!	9	1	136.5	32.336	1	1	1	4	4	7	6	1	1	1	3	1	1	1	3	8
3	5	1	#NULL!	10	1	150	53.5	2	2	4	4	1	6	6	1	1	1	5	1	2	1	5	8
3	3	1	#NULL!	9	1	138.6	36	3	2	4	4	3	6	6	4	3	1	5	4	3	1	5	8
3	4	1	#NULL!	10	1	140.6	43.8	3	1	2	2	3	5	3	2	2	2	4	3	5	2	3	8
3	3	1	#NULL!	8	1	129.4	20.7	2	2	4	3	3	4	4	1	2	2	2	2	2	2	5	8
3	4	1	#NULL!	9	1	#NULL!	#NULL!	3	1	2	4	3	4	4	2	3	2	5	2	4	2	5	8
3	5	1	#NULL!	11	1	142	33.6	3	1	4	2	3	6	3	2	3	4	5	3	3	4	5	8
3	3	1	#NULL!	8	1	122.8	21.5	2	1	2	3	2	2	2	1	1	1	5	1	1	1	5	9
3	5	1	#NULL!	10	1	146.1	29.6	3	2	4	4	2	6	6	1	3	2	4	1	1	2	4	9
3	4	1	#NULL!	10	1	136.3	30.9	2	2	4	3	2	5	4	1	2	1	5	1	2	1	5	10
3	4	1	#NULL!	10	1	144	34	2	2	4	4	3	7	7	1	2	1	5	4	2	2	5	10
3	4	1	#NULL!	9	1	#NULL!	#NULL!	2	2	4	2	3	3	1	3	3	3	3	3	3	3	3	10
3	5	1	#NULL!	11	1	141	30.2	2	2	4	2	3	4	4	5	3	3	3	5	5	3	3	10
3	4	1	#NULL!	9	1	136.1	30	2	2	4	4	3	2	2	3	3	2	5	3	3	4	4	10
3	3	1	#NULL!	8	1	131.6	29.5	2	2	4	2	1	5	5	2	3	3	3	2	3	5	3	10
3	3	1	#NULL!	8	1	141.1	54.3	2	1	1	1	1	6	5	1	1	1	5	1	1	1	1	11
3	3	1	#NULL!	8	1	133.1	27.6	3	2	4	3	3	7	5	2	2	1	2	2	2	1	2	11
3	3	1	#NULL!	10	1	#NULL!	#NULL!	3	2	3	2	3	6	6	1	1	1	5	1	1	1	5	11
3	3	1	#NULL!	8	1	136.1	34.6	2	2	4	4	1	6	6	1	1	1	5	1	1	1	5	11
3	5	1	#NULL!	10	1	143	35	2	2	4	4	3	7	6	2	1	1	4	3	4	1	5	11
3	3	1	#NULL!	8	1	133.3	38.2	1	2	4	4	1	7	6	4	2	2	3	3	2	3	3	11
3	4	1	#NULL!	9	1	145.9	30.3	3	2	4	4	1	6	5	4	5	4	4	3	4	3	3	11
3	4	1	#NULL!	9	1	162.5	52.9	3	2	4	4	3	4	4	3	2	5	3	3	3	3	4	11
3	3	1	#NULL!	8	1	135.5	27.2	3	2	4	4	1	6	6	3	3	3	4	3	3	3	4	11
3	3	1	#NULL!	8	1	134.8	29.7	2	2	4	4	1	7	7	3	3	3	5	3	3	3	5	11
3	3	1	#NULL!	8	1	139	31	3	2	4	4	1	7	6	2	2	2	2	4	4	4	4	11
3	3	2	#NULL!	8	2	140.3	33.6	2	2	4	4	3	4	4	1	1	1	1	1	1	1	1	1
3	3	2	#NULL!	8	2	135.5	33.2	1	2	4	4	3	5	6	1	1	1	1	1	1	1	1	1
3	4	2	#NULL!	11	1	137.4	40.1	3	2	4	4	2	7	7	1	1	1	1	1	1	1	1	1
3	3	2	#NULL!	9	1	133.9	29.6	3	2	4	4	2	6	4	1	1	1	3	1	1	1	1	1
3	4	2	#NULL!	9	1	137.1	28.4	1	2	4	2	1	4	3	3	2	2	4	2	1	1	1	1
3	4	2	#NULL!	10	1	143.8	30.7	3	2	3	4	2	4	5	3	1	1	4	3	1	1	1	1
3	4	2	#NULL!	9	1	136.6	31.8	2	1	2	4	3	7	7	1	2	1	5	4	4	1	1	1
3	4	2	#NULL!	10	1	152.3	48.1	3	2	4	4	2	5	6	1	1	1	2	1	1	1	2	1
3	4	2	#NULL!	9	1	137.5	33.8	2	2	4	3	1	6	6	5	1	1	2	1	1	1	2	1
3	3	2	#NULL!	8	1	129.4	25.9	2	2	3	2	2	6	6	1	2	1	2	1	2	1	2	1
3	3	2	#NULL!	8	1	135.6	32.6	3	1	4	2	2	3	6	1	2	2	4	2	2	1	2	1
3	3	2	#NULL!	9	1	133.1	33.9	3	1	3	3	1	4	4	3	2	1	2	3	2	1	2	1
3	4	2	#NULL!	10	2	144.3	43.8	2	2	4	3	2	6	6	1	2	1	3	1	3	1	2	1
3	4	2	#NULL!	10	1	142.4	27.7	2	2	3	4	2	5	6	3	3	1	2	4	3	1	2	1
3	4	2	#NULL!	10	1	128.8	26.4	3	2	3	1	2	6	7	1	1	1	1	1	1	1	3	1
3	4	2	#NULL!	10	1	151.9	38	3	2	4	4	1	7	5	3	3	2	2	1	1	1	3	1
3	5	2	#NULL!	10	1	140	31	3	2	4	2	3	5	4	1	1	1	3	1	1	1	3	1
3	4	2	#NULL!	9	1	141.9	30.6	3	2	4	4	2	6	5	1	1	1	3	1	1	1	3	1
3	3	2	#NULL!	9	1	136.1	24.5	2	2	2	2	3	6	6	1	1	1	3	1	1	1	3	1
3	3	2	#NULL!	8	1	135.9	26.2	2	2	3	2	3	7	6	1	1	1	3	1	1	1	3	1
3	4	2	#NULL!	10	1	146.4	44	1	1	3	2	2	4	4	1	2	2	3	1	1	1	3	1
3	4	2	#NULL!	9	1	138.5	31.4	3	2	4	4	3	7	6	1	1	1	3	2	1	1	3	1
3	3	2	#NULL!	8	1	134.3	28	2	1	2	4	1	7	7	1	1	1	3	2	1	1	3	1
3	3	2	#NULL!	8	1	132.9	31.8	2	2	3	2	2	5	4	2	1	1	3	2	1	1	3	1
3	5	2	#NULL!	10	1	148.5	32.5	3	2	2	4	2	5	5	2	1	1	3	2	1	1	3	1
3	5	2	#NULL!	10	1	132	29.5	3	2	4	3	3	4	3	2	2	1	3	2	1	1	3	1
3	4	2	#NULL!	9	1	146.6	33.3	2	2	4	4	3	7	6	2	1	2	3	2	1	1	3	1
3	4	2	#NULL!	9	1	142.9	31.9	2	2	2	2	2	5	4	1	1	1	4	2	1	1	3	1
3	3	2	#NULL!	9	1	134.6	25.8	3	2	3	3	2	6	6	3	1	1	5	3	1	1	3	1
3	3	2	#NULL!	8	1	134.3	32.4	3	2	2	4	2	6	6	1	2	1	3	1	2	1	3	1
3	3	2	#NULL!	8	1	133.6	22.8	3	2	3	3	2	6	5	1	2	1	4	1	2	1	3	1
3	3	2	#NULL!	8	1	129	24.6	2	2	3	4	2	6	6	1	2	1	4	1	2	1	3	1
3	4	2	#NULL!	10	1	146.4	37.2	2	2	4	4	2	6	6	1	1	1	3	2	2	1	3	1
3	4	2	#NULL!	9	1	134.5	29.4	2	1	1	3	3	4	4	2	2	1	3	2	2	1	3	1
3	4	2	#NULL!	9	1	154.1	46.7	2	2	4	4	2	6	6	3	2	2	3	2	2	1	3	1
3	3	2	#NULL!	8	1	131.8	29.8	1	1	1	2	2	4	4	2	2	1	3	3	2	1	3	1
3	4	2	#NULL!	9	1	140.5	42.9	2	2	4	3	3	4	4	3	2	1	3	3	2	1	3	1
3	4	2	#NULL!	9	1	145.5	24.1	3	2	4	2	2	6	5	2	2	1	4	3	2	1	3	1
3	3	2	#NULL!	8	1	144.1	35.9	2	2	3	4	2	5	5	2	2	1	2	1	3	1	3	1
3	4	2	#NULL!	10	1	138.8	31	3	2	3	1	2	6	3	2	3	1	3	2	3	1	3	1
3	5	2	#NULL!	10	1	143	36.7	3	2	4	4	3	7	6	1	1	1	4	1	1	1	4	1
3	3	2	#NULL!	8	1	126.7	24	2	2	4	4	3	7	7	1	1	1	4	1	1	1	4	1
3	4	2	#NULL!	9	1	136	34.9	2	2	4	4	3	7	7	1	2	1	4	1	1	1	4	1
3	4	2	#NULL!	9	1	134	31.9	3	2	4	4	3	7	6	1	1	1	3	2	1	1	4	1
3	4	2	#NULL!	9	1	147.9	39.9	2	2	4	2	2	6	6	2	1	2	3	2	1	1	4	1
3	4	2	#NULL!	9	1	134.9	36	2	2	2	4	3	6	6	1	1	1	4	2	1	1	4	1
3	4	2	#NULL!	9	1	140.6	35.6	3	2	4	3	2	6	6	2	1	1	4	2	1	1	4	1
3	4	2	#NULL!	9	1	129	49.2	3	2	4	4	2	6	6	1	1	1	4	1	2	1	4	1
3	5	2	#NULL!	10	1	144	31	2	2	3	3	3	6	6	1	1	2	4	1	2	1	4	1
3	5	2	#NULL!	10	1	154	39.1	3	2	4	2	2	5	6	3	2	1	4	3	2	1	4	1
3	4	2	#NULL!	9	1	150.5	44.4	2	1	4	4	2	6	5	4	3	2	4	3	2	1	4	1
3	4	2	#NULL!	9	1	144.3	42.2	3	2	4	3	2	6	6	1	1	1	1	2	3	1	4	1
3	5	2	#NULL!	11	1	149.5	49.5	3	2	4	4	2	6	7	1	1	1	3	2	3	1	4	1
3	3	2	#NULL!	9	1	127.9	22.9	1	2	3	2	3	4	4	1	1	1	5	3	3	1	4	1
3	4	2	#NULL!	9	1	139	29.1	3	2	4	3	2	6	6	1	4	1	3	1	4	1	4	1
3	5	2	#NULL!	11	1	158.5	58.6	3	2	4	2	3	3	6	2	2	3	3	3	4	1	4	1
3	3	2	#NULL!	9	1	128.3	23.6	2	2	2	3	1	7	7	1	1	1	4	1	1	1	5	1
3	3	2	#NULL!	8	1	124.2	21.9	2	2	4	4	2	7	7	1	1	1	5	1	1	1	5	1
3	5	2	#NULL!	10	1	155	40.3	3	1	4	3	2	6	6	3	3	1	5	1	2	1	5	1
3	5	2	#NULL!	10	1	149	34	3	2	4	4	3	6	6	2	1	1	3	2	2	1	5	1
3	5	2	#NULL!	10	1	142.5	36.3	3	2	4	4	2	5	6	3	2	1	5	3	2	1	5	1
3	3	2	#NULL!	8	1	136.6	28.4	3	2	4	3	2	2	2	3	5	1	5	3	5	1	5	1
3	3	2	#NULL!	9	2	148.8	43.8	2	2	4	4	2	7	7	1	2	2	4	1	2	2	1	1
3	5	2	#NULL!	11	1	155.3	34.8	2	2	3	2	3	3	3	2	2	2	2	2	2	2	2	1
3	4	2	#NULL!	10	1	140.9	54.3	2	2	4	4	3	6	6	2	2	2	2	2	2	2	2	1
3	3	2	#NULL!	8	1	133.9	25.7	3	2	4	4	1	6	6	2	2	2	2	2	2	2	2	1
3	5	2	#NULL!	10	1	148	42.3	3	2	4	4	2	6	5	1	2	2	2	2	3	2	2	1
3	5	2	#NULL!	10	1	149.5	32.1	3	2	4	4	2	6	4	3	4	2	3	4	4	2	2	1
3	5	2	#NULL!	11	1	149.5	46.1	2	2	4	3	2	4	4	1	2	2	2	3	5	2	2	1
3	4	2	#NULL!	9	1	136.5	33.5	1	1	4	4	2	5	5	1	2	1	3	1	1	2	3	1
3	4	2	#NULL!	9	1	136.1	28.5	2	2	4	2	2	6	6	2	1	2	3	2	1	2	3	1
3	4	2	#NULL!	9	1	139.3	36.3	3	2	4	2	3	5	6	2	1	2	3	3	1	2	3	1
3	4	2	#NULL!	9	1	139.1	30.1	1	2	3	2	3	7	7	1	2	2	3	1	2	2	3	1
3	3	2	#NULL!	8	1	129.9	26.6	2	2	4	3	2	7	7	1	2	2	3	1	2	2	3	1
3	5	2	#NULL!	10	1	144	32.2	3	2	1	4	2	4	3	1	1	2	4	2	2	2	3	1
3	4	2	#NULL!	9	1	128.9	28.3	2	2	4	3	2	6	5	3	2	2	3	3	2	2	3	1
3	4	2	#NULL!	9	1	137	28.1	2	1	4	2	3	6	6	3	2	2	3	3	2	2	3	1
3	4	2	#NULL!	9	1	146.9	42.7	2	2	4	2	2	6	6	3	2	2	3	3	2	2	3	1
3	4	2	#NULL!	9	1	132	24.3	3	2	4	3	2	6	6	3	4	5	3	2	4	2	3	1
3	4	2	#NULL!	9	1	132	29.9	2	2	3	2	1	5	6	2	2	2	3	4	4	2	3	1
3	4	2	#NULL!	9	1	137.6	29.7	2	2	2	2	3	5	4	1	4	2	3	3	5	2	3	1
3	5	2	#NULL!	10	1	163	44.1	3	2	2	4	2	7	6	1	1	1	3	1	1	2	4	1
3	4	2	#NULL!	9	1	140.1	38.4	2	2	2	2	2	4	2	1	1	2	4	1	1	2	4	1
3	5	2	#NULL!	10	1	151	34.2	2	2	4	3	2	6	5	2	3	2	4	3	1	2	4	1
3	5	2	#NULL!	11	1	141.1	33.5	3	2	4	3	2	6	6	2	1	1	3	3	2	2	4	1
3	4	2	#NULL!	10	1	136	26.8	2	2	4	4	2	6	6	2	2	2	3	3	2	2	4	1
3	5	2	#NULL!	10	1	156	42.3	2	2	3	3	3	5	5	1	1	1	4	3	2	2	4	1
3	5	2	#NULL!	11	1	154	46.3	3	2	1	3	3	3	3	2	2	2	4	3	2	2	4	1
3	4	2	#NULL!	9	1	139.9	31.7	3	2	3	4	1	6	7	3	2	2	4	3	2	2	4	1
3	4	2	#NULL!	9	1	152.6	31.3	3	2	3	3	2	7	6	5	3	3	4	4	2	2	4	1
3	5	2	#NULL!	10	1	154.5	42.1	3	2	4	4	2	2	5	1	2	3	5	4	2	2	4	1
3	5	2	#NULL!	10	1	143.5	37.2	2	2	3	3	3	5	6	3	3	4	3	2	3	2	4	1
3	5	2	#NULL!	10	1	147.5	30.7	2	2	4	3	3	5	5	1	2	2	4	3	3	2	4	1
3	3	2	#NULL!	8	1	144	50.2	2	2	2	2	2	6	6	3	2	2	4	3	3	2	4	1
3	5	2	#NULL!	10	1	153.5	49.6	2	2	4	2	3	3	6	3	4	2	4	4	4	2	4	1
3	4	2	#NULL!	9	1	132.6	33.1	2	1	4	4	3	4	4	3	3	2	5	4	4	2	4	1
3	5	2	#NULL!	10	1	136	28.2	2	1	4	2	3	6	6	1	1	2	4	1	1	2	5	1
3	5	2	#NULL!	10	1	143	42.3	2	2	4	2	2	6	3	1	3	2	5	1	2	2	5	1
3	5	2	#NULL!	11	1	149	53.4	2	1	3	4	5	5	5	2	2	3	4	2	2	2	5	1
3	4	2	#NULL!	9	1	131.3	25.7	2	2	2	3	2	5	5	5	4	2	5	5	2	2	5	1
3	5	2	#NULL!	10	1	149.5	35.7	3	2	4	4	2	7	6	1	2	1	5	3	3	2	5	1
3	5	2	#NULL!	10	1	155	71.3	2	2	4	3	3	4	3	2	4	1	3	3	5	2	5	1
3	4	2	#NULL!	9	1	145.4	33.7	2	2	4	2	2	4	5	2	2	1	4	1	2	3	2	1
3	3	2	#NULL!	9	1	133.3	25.2	3	2	4	4	2	7	6	2	2	3	2	2	2	3	2	1
3	4	2	#NULL!	9	1	137.9	31	3	2	4	4	1	6	7	3	3	3	3	3	2	3	2	1
3	4	2	#NULL!	9	1	129.1	23.2	3	1	4	4	5	5	1	1	1	1	3	1	1	3	3	1
3	4	2	#NULL!	9	1	143.1	33.4	3	2	3	2	2	6	5	2	1	2	4	2	1	3	3	1
3	5	2	#NULL!	11	1	148.1	54.7	3	2	4	4	3	6	6	1	1	3	3	3	2	3	3	1
3	3	2	#NULL!	8	1	130.1	24	3	2	4	4	2	5	5	2	2	2	3	2	3	3	3	1
3	5	2	#NULL!	10	1	138	36.6	3	2	4	3	2	6	6	2	2	2	3	3	3	3	3	1
3	5	2	#NULL!	11	1	151	44.3	3	2	4	3	2	5	5	3	3	3	3	3	3	3	3	1
3	5	2	#NULL!	10	1	150	35	3	2	4	4	3	6	6	3	3	3	3	3	3	3	3	1
3	4	2	#NULL!	9	1	142.9	40.9	2	2	4	1	2	4	4	5	5	5	5	3	3	3	3	1
3	4	2	#NULL!	10	1	154.6	52.5	1	1	4	3	4	6	6	5	4	3	4	4	3	3	3	1
3	5	2	#NULL!	10	1	142	28.9	2	2	3	2	4	6	7	4	5	3	4	2	4	3	3	1
3	3	2	#NULL!	9	1	133.6	27.8	2	2	4	4	1	7	7	5	3	1	2	5	4	3	3	1
3	3	2	#NULL!	9	1	131.9	36.6	3	2	4	4	2	6	7	3	3	5	3	5	4	3	3	1
3	5	2	#NULL!	10	1	146.5	44.6	2	2	3	2	3	6	4	2	1	2	4	3	1	3	4	1
3	5	2	#NULL!	10	1	155.5	42.3	2	2	2	3	3	6	6	2	2	3	4	2	2	3	4	1
3	4	2	#NULL!	9	1	135.9	29.8	1	2	4	3	2	7	7	1	1	1	3	3	3	3	4	1
3	5	2	#NULL!	10	1	147	41.7	3	2	4	2	1	4	4	3	2	3	4	3	3	3	4	1
3	4	2	#NULL!	9	1	145	41.3	2	2	1	4	2	5	6	3	3	3	4	3	3	3	4	1
3	4	2	#NULL!	9	1	0	0	3	2	4	4	2	7	5	2	2	3	3	2	4	3	4	1
3	4	2	#NULL!	10	1	150.1	31.8	3	2	3	3	2	6	6	3	2	3	4	4	4	3	4	1
3	5	2	#NULL!	10	1	145	30.8	3	2	4	4	2	5	5	2	3	3	4	3	3	3	5	1
3	4	2	#NULL!	10	1	139.1	35.5	2	1	3	3	2	3	3	3	4	5	4	3	3	3	5	1
3	5	2	#NULL!	10	1	151	45.4	3	2	4	4	2	6	6	3	3	3	5	3	3	3	5	1
3	5	2	#NULL!	10	1	153	38.2	3	2	4	4	2	5	6	3	4	4	5	3	3	3	5	1
3	4	2	#NULL!	10	1	145.1	28.3	2	1	2	2	2	4	4	3	2	3	5	4	3	3	5	1
3	3	2	#NULL!	8	1	132.8	27.1	2	1	4	4	3	3	3	2	1	2	1	3	1	4	1	1
3	5	2	#NULL!	10	1	156	43.8	3	2	4	3	3	5	6	3	2	3	3	4	3	4	3	1
3	4	2	#NULL!	9	1	140	42	3	2	3	2	3	5	5	2	3	3	3	4	4	4	4	1
3	5	2	#NULL!	10	1	158	49.8	2	2	4	2	3	4	4	3	2	2	4	4	4	4	4	1
3	4	2	#NULL!	9	1	139.9	42.1	3	2	4	4	2	5	5	3	3	3	3	5	5	5	2	1
3	3	2	#NULL!	9	1	135.3	32.6	3	2	4	4	3	7	7	3	4	4	5	3	4	5	4	1
3	4	2	#NULL!	10	1	146.3	34.3	3	2	2	3	1	5	6	2	1	5	5	2	1	5	5	1
3	5	2	#NULL!	10	1	139.5	34.9	3	2	4	4	1	7	7	5	5	5	5	5	5	5	5	1
3	4	2	#NULL!	9	2	135	31.3	2	2	4	4	1	7	6	1	1	1	2	1	1	1	2	2
3	4	2	#NULL!	10	1	148	36	2	2	3	2	3	6	6	1	1	1	3	1	1	1	3	2
3	4	2	#NULL!	9	1	129.6	33.4	3	2	3	3	2	7	7	1	1	1	3	1	1	1	3	2
3	3	2	#NULL!	8	1	134.6	23.6	2	2	3	4	2	6	6	1	1	1	3	3	1	1	3	2
3	4	2	#NULL!	9	1	#NULL!	#NULL!	3	2	4	4	2	7	7	1	2	1	3	1	2	1	3	2
3	4	2	#NULL!	10	1	141.9	36.8	1	2	4	2	3	6	6	2	2	1	3	2	2	1	3	2
3	5	2	#NULL!	10	2	149	44.8	3	2	2	4	2	4	4	1	2	1	5	3	2	1	3	2
3	4	2	#NULL!	9	2	133.4	31.4	2	1	2	4	3	3	3	4	3	1	3	4	3	1	3	2
3	4	2	#NULL!	10	1	146	35.2	2	2	3	4	3	6	5	1	1	1	4	1	1	1	4	2
3	4	2	#NULL!	10	1	144	31.1	2	2	3	4	3	7	6	1	1	1	2	2	1	1	4	2
3	4	2	#NULL!	9	1	#NULL!	#NULL!	3	1	4	3	3	5	5	2	2	1	5	2	1	1	4	2
3	5	2	#NULL!	11	1	151.1	44.7	2	2	3	4	3	6	6	1	1	2	5	3	1	1	4	2
3	3	2	#NULL!	9	1	143.8	30.6	2	2	4	3	3	5	5	3	2	1	3	3	2	1	4	2
3	5	2	#NULL!	10	1	160.1	45.7	3	2	3	4	2	4	6	3	3	1	4	2	3	1	4	2
3	4	2	#NULL!	9	1	133	22.2	2	2	3	3	3	5	5	2	1	1	5	2	1	2	1	2
3	3	2	#NULL!	8	1	137.9	33.9	2	2	2	4	2	6	6	1	2	1	2	2	1	2	2	2
3	3	2	#NULL!	8	1	144.1	28.1	3	2	4	4	3	6	6	2	2	2	3	1	2	2	3	2
3	3	2	#NULL!	9	1	132	28.6	1	2	2	4	2	6	6	1	1	1	4	1	3	2	3	2
3	4	2	#NULL!	9	1	135	23.5	1	2	2	3	3	4	4	1	2	2	4	1	3	2	3	2
3	5	2	#NULL!	11	1	143	35.4	3	2	3	3	2	6	5	1	1	2	4	2	3	2	3	2
3	4	2	#NULL!	9	1	140.6	32.7	3	2	4	3	2	4	6	2	2	2	1	1	1	2	4	2
3	3	2	#NULL!	9	1	131.6	26.8	2	2	4	4	3	5	6	2	2	2	4	2	2	2	4	2
3	4	2	#NULL!	9	1	#NULL!	#NULL!	3	2	4	3	1	6	6	2	3	3	4	2	2	2	4	2
3	5	2	#NULL!	10	1	149	47	3	2	4	4	2	5	6	1	5	4	4	1	3	2	4	2
3	4	2	#NULL!	9	1	148.6	41.6	2	2	3	3	3	4	4	1	2	2	5	1	3	2	4	2
3	3	2	#NULL!	8	1	139.9	31.7	3	2	3	4	2	6	7	2	3	1	5	3	3	2	4	2
3	3	2	#NULL!	9	1	136.5	27.8	3	2	4	4	2	4	4	1	3	1	3	1	1	3	3	2
3	3	2	#NULL!	9	1	136.4	39.7	2	2	3	4	3	6	6	2	2	2	4	3	2	3	3	2
3	5	2	#NULL!	10	1	157	42	3	2	4	4	2	5	5	3	3	3	3	3	3	3	3	2
3	3	2	#NULL!	8	1	128.1	28	2	2	3	4	3	5	5	3	2	1	5	4	2	3	5	2
3	4	2	#NULL!	9	1	140.1	43.7	2	2	4	3	2	4	5	1	1	1	5	4	3	4	3	2
3	5	2	#NULL!	10	1	147	30.8	2	2	4	3	3	6	5	1	3	4	4	1	5	4	4	2
3	5	2	#NULL!	10	1	152	38.9	3	2	4	4	2	7	5	3	3	1	4	1	1	1	4	3
3	4	2	#NULL!	10	1	144	33.8	2	2	4	4	1	7	6	2	2	1	3	3	2	1	4	3
3	5	2	#NULL!	11	2	161	69.3	3	2	2	4	2	6	4	4	3	3	5	3	2	1	4	3
3	3	2	#NULL!	9	1	149.1	48.6	2	2	3	4	3	4	4	1	2	3	4	3	3	1	4	3
3	5	2	#NULL!	10	1	149.5	39.2	3	2	3	3	3	6	6	1	3	1	4	2	3	1	5	3
3	4	2	#NULL!	10	1	133.9	25.6	1	1	2	3	4	4	5	1	2	2	4	1	4	1	5	3
3	4	2	#NULL!	9	1	137.1	31.9	2	2	2	4	2	6	5	2	2	2	5	1	2	2	2	3
3	3	2	#NULL!	9	1	135.1	33.1	2	2	4	4	2	7	7	2	2	2	2	2	2	2	2	3
3	4	2	#NULL!	10	1	143	30.6	2	2	2	4	2	7	7	1	1	2	3	2	1	2	3	3
3	3	2	#NULL!	9	1	144	41.3	2	2	2	3	2	5	7	2	1	2	3	3	1	2	3	3
3	3	2	#NULL!	8	1	136.5	29.6	3	1	4	4	2	6	6	1	1	2	4	3	1	2	3	3
3	4	2	#NULL!	9	2	141.6	31.8	1	2	2	4	3	5	3	1	2	2	4	1	2	2	3	3
3	4	2	#NULL!	9	1	141.8	43	2	2	4	3	2	7	6	2	2	3	3	2	2	2	3	3
3	5	2	#NULL!	10	1	133.5	26.6	3	2	4	4	2	6	6	3	2	2	3	3	2	2	3	3
3	3	2	#NULL!	8	1	139.1	27.9	3	2	4	3	2	6	6	3	2	2	3	3	2	2	3	3
3	3	2	#NULL!	9	1	146.1	38.7	2	2	3	4	2	7	7	1	2	2	4	2	2	2	4	3
3	3	2	#NULL!	8	1	141.8	29.6	2	2	4	4	3	6	6	1	2	2	4	3	2	2	4	3
3	5	2	#NULL!	11	1	149	36.4	2	2	4	4	2	6	6	1	3	1	5	1	4	2	4	3
3	5	2	#NULL!	11	1	144	35.1	2	2	4	4	3	5	5	1	1	2	4	3	4	2	5	3
3	3	2	#NULL!	8	1	129.5	29	3	2	4	3	3	3	3	1	2	4	2	1	2	4	3	3
3	3	2	#NULL!	8	1	128.9	21.4	2	2	4	2	3	7	7	1	2	4	3	1	2	4	3	3
3	4	2	#NULL!	9	1	141	29.5	2	2	2	4	3	7	3	3	4	5	4	5	5	4	4	3
3	4	2	#NULL!	9	1	136.4	31	2	2	3	4	5	7	7	1	1	1	3	1	1	1	1	4
3	3	2	#NULL!	8	1	134.8	31.5	2	2	4	4	2	7	3	1	3	1	2	2	2	1	2	4
3	3	2	#NULL!	9	1	139.6	27.1	2	2	2	2	3	7	6	1	1	1	4	2	1	1	3	4
3	4	2	#NULL!	10	1	140.5	30.2	3	2	4	4	3	6	7	1	1	1	5	1	2	1	4	4
3	4	2	#NULL!	10	1	145	39.4	3	2	4	3	2	6	7	3	3	3	3	3	2	1	4	4
3	4	2	#NULL!	10	2	147	47.6	1	2	4	3	2	7	7	1	2	1	3	4	4	1	4	4
3	4	2	#NULL!	10	1	145.5	39.4	3	1	2	4	2	5	7	2	2	2	1	2	2	2	2	4
3	3	2	#NULL!	8	1	144.1	37.9	2	2	4	2	5	4	4	5	1	2	3	5	1	2	3	4
3	3	2	#NULL!	9	1	135.5	27	2	2	4	3	2	7	5	2	2	2	3	2	2	2	3	4
3	4	2	#NULL!	9	1	136.5	37.3	2	2	2	2	2	6	6	3	4	1	3	3	2	2	3	4
3	5	2	#NULL!	10	1	149.5	32.6	2	2	3	3	3	3	3	2	1	2	3	2	1	2	4	4
3	5	2	#NULL!	11	1	153	37.4	1	2	2	3	3	5	5	2	2	2	3	1	3	2	4	4
3	5	2	#NULL!	10	1	139.6	25.1	1	2	4	2	3	4	1	3	3	2	4	3	3	3	4	4
3	4	2	#NULL!	9	1	126	23.5	2	1	4	4	3	5	5	4	2	5	5	4	2	5	5	4
3	4	2	#NULL!	9	1	137.1	27.2	3	1	4	3	3	6	6	2	2	1	4	1	1	1	1	5
3	4	2	#NULL!	10	1	132.5	27.7	2	2	1	4	2	7	7	3	3	1	2	2	3	1	2	5
3	3	2	#NULL!	9	1	134	36.4	3	1	4	4	2	6	6	1	1	1	4	2	3	1	2	5
3	4	2	#NULL!	9	1	147	44.7	3	2	3	3	2	6	6	1	2	1	2	2	3	1	3	5
3	3	2	#NULL!	9	1	135.1	27.6	1	2	3	2	2	5	4	1	1	1	4	1	1	1	4	5
3	5	2	#NULL!	10	1	#NULL!	#NULL!	3	2	4	3	2	6	6	2	2	2	4	2	1	1	4	5
3	5	2	#NULL!	11	1	152	38.7	3	1	2	3	3	6	6	1	1	2	4	3	2	1	4	5
3	3	2	#NULL!	9	1	127.4	22.4	3	2	4	4	2	7	7	3	2	2	5	2	3	2	3	5
3	3	2	#NULL!	9	1	134.6	28	2	2	3	3	2	4	3	2	1	1	4	3	1	2	4	5
3	4	2	#NULL!	9	1	135	40.2	3	2	4	4	2	6	7	1	4	4	2	4	3	2	4	5
3	5	2	#NULL!	10	1	145.3	31.7	3	2	4	4	3	5	5	1	2	2	5	1	2	2	5	5
3	4	2	#NULL!	9	1	143	37.8	2	2	4	4	2	7	7	1	3	4	3	4	3	4	2	5
3	3	2	#NULL!	8	1	125.8	26.7	1	1	3	4	2	6	6	1	2	1	4	1	5	1	1	6
3	4	2	#NULL!	10	1	137	30	3	2	4	4	2	6	6	2	2	1	2	2	2	1	2	6
3	5	2	#NULL!	11	1	147.5	44.5	2	2	4	3	3	5	5	1	1	1	5	3	1	1	3	6
3	5	2	#NULL!	11	1	146.5	30.2	2	1	1	4	4	6	5	1	1	5	5	1	2	1	4	6
3	4	2	#NULL!	9	1	141.1	35.3	3	2	4	4	1	4	5	2	2	2	5	2	2	2	2	6
3	5	2	#NULL!	11	1	152.5	44.6	2	2	4	4	2	7	7	1	2	2	3	3	3	2	3	6
3	3	2	#NULL!	8	1	131.8	32.7	2	2	3	3	2	6	6	1	2	1	4	2	1	2	4	6
3	3	2	#NULL!	9	1	137.8	28.9	3	2	4	4	2	6	2	1	2	2	2	2	2	2	4	6
3	4	2	#NULL!	10	1	139.3	27.7	3	2	3	4	3	6	6	1	1	1	3	2	2	2	4	6
3	3	2	#NULL!	9	1	138.1	28.4	3	2	4	2	2	4	4	3	2	2	2	3	2	2	4	6
3	5	2	#NULL!	10	1	148	48.8	3	2	2	4	3	7	6	1	2	1	4	1	3	2	4	6
3	4	2	#NULL!	9	1	138.9	31.2	2	1	1	1	5	4	4	3	2	2	4	2	3	2	4	6
3	3	2	#NULL!	8	1	137.6	32.7	3	2	4	2	2	4	4	3	2	2	2	3	2	2	5	6
3	4	2	#NULL!	9	1	140.9	45.9	2	2	3	4	2	5	6	3	3	2	2	4	2	3	2	6
3	3	2	#NULL!	8	1	133.9	39.7	2	2	4	3	3	2	4	2	2	1	3	2	2	3	4	6
3	3	2	#NULL!	8	1	129.6	25	2	2	3	4	3	4	3	2	2	2	5	2	2	3	5	6
3	3	2	#NULL!	8	1	129	23.2	2	2	3	3	3	7	7	2	3	3	5	2	3	3	5	6
3	5	2	#NULL!	10	1	149	42.2	1	2	1	2	3	4	3	3	3	3	5	3	3	3	5	6
3	4	2	#NULL!	9	1	133.5	25.3	3	2	4	4	2	6	6	1	4	3	2	1	3	4	3	6
3	4	2	#NULL!	10	1	133.6	28.5	1	1	3	3	2	5	6	1	2	4	5	1	3	4	5	6
3	3	2	#NULL!	8	1	126.7	27.8	2	2	4	4	2	7	6	2	1	1	5	5	2	1	5	7
3	5	2	#NULL!	10	1	138	30	2	2	3	3	2	7	6	3	2	2	4	2	1	2	3	7
3	3	2	#NULL!	8	1	133.5	30.1	1	1	4	2	2	6	6	3	3	2	3	3	3	2	3	7
3	3	2	#NULL!	9	1	150.1	45.8	3	2	4	2	2	4	4	3	1	2	5	3	1	2	5	7
3	5	2	#NULL!	10	1	150	48	2	2	4	4	2	6	7	1	2	2	3	2	3	3	3	7
3	4	2	#NULL!	9	1	134.3	29.8	3	2	3	4	2	6	6	1	1	1	3	1	2	1	3	8
3	4	2	#NULL!	9	1	136	36.2	3	1	2	4	3	6	6	1	1	1	4	1	1	1	4	8
3	3	2	#NULL!	8	1	134	23.8	3	2	4	4	1	6	7	1	1	1	4	1	1	1	4	8
3	3	2	#NULL!	9	1	143.1	29.4	3	2	4	4	2	6	6	1	1	1	3	3	1	1	4	8
3	3	2	#NULL!	9	1	138.9	34.5	3	2	1	2	2	4	7	1	5	1	3	2	4	1	5	8
3	3	2	#NULL!	8	1	127.8	33.7	2	2	4	4	3	5	5	2	2	2	4	3	3	3	5	8
3	3	2	#NULL!	8	1	140.8	40.5	2	2	4	3	2	6	6	1	4	1	5	1	5	1	5	9
3	4	2	#NULL!	10	1	152.5	41.6	3	2	4	4	1	7	7	1	3	3	3	1	2	2	2	9
3	4	2	#NULL!	9	2	145.5	36.2	3	2	4	3	3	3	3	1	2	1	5	4	1	1	5	10
3	4	2	#NULL!	9	1	135.5	27.3	2	1	3	4	2	5	4	2	3	2	4	3	3	2	4	10
3	4	2	#NULL!	10	1	#NULL!	#NULL!	3	2	4	1	2	6	7	3	5	4	3	5	5	5	5	10
3	3	2	#NULL!	8	1	140	36.3	3	1	2	3	2	6	5	1	2	1	4	1	1	1	3	11
3	3	2	#NULL!	9	1	126.7	22.8	3	2	4	4	3	6	6	2	2	3	4	2	2	2	3	11
3	5	2	#NULL!	11	1	141	41.4	3	1	2	4	2	6	6	1	1	2	5	1	1	2	5	11
3	4	2	#NULL!	9	1	147.1	41.5	1	2	4	2	5	2	3	4	3	2	5	2	3	4	3	11
3	4	2	#NULL!	10	1	134.1	30.6	3	2	4	4	1	4	3	5	5	5	3	5	5	5	5	11
3	7	1	2002	14	1	178	95	3	2	2	4	3	5	5	3	1	5	4	5	5	5	5	0
3	7	1	2002	14	1	164	60	2	1	4	4	1	7	7	5	5	5	5	5	5	5	5	0
3	7	1	#NULL!	13	1	151.1	47.7	2	2	4	4	3	4	6	4	3	1	5	2	2	1	1	1
3	7	1	#NULL!	13	1	167	54.6	2	1	4	4	3	7	7	1	2	1	3	1	3	1	1	1
3	6	1	#NULL!	12	1	166	46.7	3	2	2	2	2	6	6	1	1	1	3	3	1	1	2	1
3	6	1	#NULL!	11	1	146	46.8	1	1	4	3	2	4	4	1	1	2	4	3	1	1	2	1
3	7	1	#NULL!	13	1	157.5	55.2	2	2	3	3	3	5	6	1	2	1	2	1	2	1	2	1
3	7	1	#NULL!	12	1	171	76.7	2	2	2	4	3	6	7	1	2	1	4	1	4	1	2	1
3	7	1	#NULL!	12	1	140.1	33.6	2	1	3	1	3	3	3	1	1	1	3	1	1	1	3	1
3	7	1	#NULL!	13	1	163.1	42.7	1	1	4	3	2	6	6	1	1	1	3	1	1	1	3	1
3	6	1	#NULL!	11	1	151.2	52	2	2	4	4	2	7	7	2	1	1	3	2	1	1	3	1
3	7	1	#NULL!	12	1	155.8	61.5	2	2	4	3	1	7	7	2	1	1	3	2	1	1	3	1
3	6	1	#NULL!	12	1	151	41.6	2	2	3	2	2	6	6	1	1	2	3	2	1	1	3	1
3	7	1	#NULL!	13	1	169	61.4	2	2	4	4	2	6	6	1	3	1	3	1	2	1	3	1
3	6	1	#NULL!	11	1	145.8	41.5	3	2	2	2	2	6	5	1	1	1	3	2	2	1	3	1
3	7	1	#NULL!	13	1	168	62.5	2	2	4	4	3	7	4	1	1	1	5	2	2	1	3	1
3	7	1	#NULL!	12	1	163	54.5	2	2	3	1	3	3	4	3	2	1	5	3	2	1	3	1
3	6	1	#NULL!	11	1	141.8	38.5	3	1	4	4	3	4	4	4	2	1	3	4	2	1	3	1
3	6	1	#NULL!	12	1	#NULL!	#NULL!	3	2	4	4	1	4	4	3	2	1	4	4	2	1	3	1
3	6	1	#NULL!	12	1	168.7	67.6	1	2	3	3	2	3	6	1	2	1	3	1	3	1	3	1
3	7	1	#NULL!	12	1	170.2	63.3	2	2	2	2	2	5	5	1	1	1	4	1	3	1	3	1
3	7	1	#NULL!	12	1	161.5	52.3	3	2	4	3	3	7	7	1	1	1	5	3	3	1	3	1
3	6	1	#NULL!	11	1	135.7	30.3	1	2	2	4	2	3	3	1	2	1	5	3	3	1	3	1
3	7	1	#NULL!	12	1	155.5	41.6	1	2	3	2	3	3	4	1	1	1	4	1	1	1	4	1
3	7	1	#NULL!	12	1	172.3	60.95	3	2	2	3	3	6	6	1	1	1	4	1	1	1	4	1
3	6	1	#NULL!	11	1	149.7	43.7	2	2	2	3	3	3	3	2	3	2	4	2	1	1	4	1
3	7	1	#NULL!	12	1	162	69.2	2	2	4	3	3	3	3	3	3	3	4	2	1	1	4	1
3	6	1	#NULL!	11	1	148.4	62.4	2	2	2	2	3	3	3	1	1	2	4	3	1	1	4	1
3	7	1	#NULL!	12	1	158.5	54.7	3	2	4	4	3	4	4	1	1	1	5	3	1	1	4	1
3	7	1	#NULL!	12	1	165.4	55.9	2	2	4	3	2	3	4	2	1	1	3	4	1	1	4	1
3	7	1	#NULL!	12	1	162.5	42	3	2	4	4	2	6	6	1	1	1	4	2	2	1	4	1
3	7	1	#NULL!	12	1	172	82	2	2	3	4	3	5	4	1	3	1	4	1	3	1	4	1
3	7	1	#NULL!	12	1	172.3	71.3	2	2	4	4	2	6	3	1	1	1	4	2	3	1	4	1
3	7	1	#NULL!	13	1	161	55.9	2	2	2	2	2	2	4	1	2	1	4	2	3	1	4	1
3	7	1	#NULL!	13	1	145.8	38.9	2	2	3	4	2	6	6	1	1	1	3	3	3	1	4	1
3	7	1	#NULL!	12	1	163.5	68.4	3	2	2	4	2	5	5	1	2	1	4	3	4	1	4	1
3	7	1	#NULL!	12	1	172.8	60	3	2	4	3	3	7	7	1	1	1	4	1	5	1	4	1
3	7	1	#NULL!	12	1	148.8	36.9	2	2	4	2	3	3	3	1	3	1	5	1	5	1	4	1
3	6	1	#NULL!	11	1	150.2	56	2	1	4	3	4	5	7	3	1	2	4	4	5	1	4	1
3	7	1	#NULL!	12	1	166	64.7	3	2	4	4	2	6	6	1	1	1	4	1	1	1	5	1
3	7	1	#NULL!	12	1	164.7	46	2	2	1	4	5	5	6	1	4	1	4	1	3	1	5	1
3	6	1	#NULL!	12	1	159.2	60	2	2	4	2	3	5	4	1	1	1	5	3	3	1	5	1
3	6	1	#NULL!	11	1	152.9	40.3	3	1	4	3	2	3	3	3	4	2	5	3	4	1	5	1
3	7	1	#NULL!	12	1	149.6	33.9	3	1	4	4	2	3	1	3	5	1	1	3	5	2	1	1
3	7	1	#NULL!	12	1	151	53.2	3	2	4	3	3	2	2	2	2	2	2	2	2	2	2	1
3	6	1	#NULL!	12	1	157.4	53.5	2	2	4	3	2	6	6	2	2	2	2	2	2	2	2	1
3	7	1	#NULL!	12	1	157.5	71.6	2	2	4	3	3	3	4	2	2	2	3	2	2	2	2	1
3	7	1	#NULL!	12	1	175.5	54.6	2	2	3	3	3	4	4	3	2	2	4	2	2	2	2	1
3	6	1	#NULL!	12	1	146.7	47.1	2	2	4	4	2	6	5	1	1	1	3	3	2	2	2	1
3	7	1	#NULL!	13	1	157.5	42.2	2	2	4	4	2	6	6	1	1	1	2	2	1	2	3	1
3	7	1	#NULL!	12	1	160	58.7	3	2	3	3	2	6	6	1	1	1	4	2	1	2	3	1
3	7	1	#NULL!	12	1	157.5	40.5	3	2	2	4	2	4	4	2	1	2	3	2	2	2	3	1
3	6	1	#NULL!	12	1	168.4	61.4	1	2	3	2	3	4	5	1	2	2	3	2	2	2	3	1
3	7	1	#NULL!	12	1	149	36.8	3	2	4	4	3	5	6	1	1	1	4	2	2	2	3	1
3	6	1	#NULL!	11	1	154.2	50.7	3	2	2	2	2	5	3	2	2	2	3	3	2	2	3	1
3	7	1	#NULL!	12	1	152.1	50.9	2	2	2	3	2	7	6	1	1	1	3	1	3	2	3	1
3	7	1	#NULL!	12	1	157	37.95	3	2	4	4	2	6	6	2	2	1	2	3	3	2	3	1
3	6	1	#NULL!	11	1	153.9	42.9	2	2	4	3	3	5	4	1	1	2	4	3	3	2	3	1
3	6	1	#NULL!	11	1	148.8	33.5	1	2	2	2	4	3	4	1	2	2	3	3	4	2	3	1
3	7	1	#NULL!	12	1	149	41.95	3	2	4	4	1	7	5	1	1	2	4	2	1	2	4	1
3	7	1	#NULL!	12	1	152.4	44.7	2	2	4	3	2	5	5	1	1	2	4	1	2	2	4	1
3	7	1	#NULL!	13	1	#NULL!	#NULL!	2	2	2	4	2	7	7	1	2	2	4	1	2	2	4	1
3	7	1	#NULL!	12	1	157.5	44.2	3	2	4	4	2	6	5	1	2	2	4	2	2	2	4	1
3	6	1	#NULL!	11	1	152	53.4	2	2	4	2	3	3	4	2	2	2	4	2	2	2	4	1
3	6	1	#NULL!	11	1	156	54.9	2	2	3	2	1	6	6	2	2	2	4	2	2	2	4	1
3	6	1	#NULL!	11	1	151.4	53.1	3	2	4	4	2	4	5	2	2	2	4	3	2	2	4	1
3	7	1	#NULL!	12	1	176.7	55.9	2	2	4	2	2	5	5	1	2	2	2	1	3	2	4	1
3	7	1	#NULL!	12	1	150.6	35	2	2	3	2	2	5	6	3	2	2	2	3	3	2	4	1
3	7	1	#NULL!	12	1	161.4	50.9	2	2	3	3	2	4	4	2	2	1	5	3	3	2	4	1
3	7	1	#NULL!	13	1	174.6	62.2	3	1	1	2	2	3	3	1	2	1	3	1	4	2	4	1
3	6	1	#NULL!	11	1	146.2	39.2	2	2	4	2	3	5	3	1	4	2	4	1	4	2	4	1
3	7	1	#NULL!	12	1	166.3	54.3	3	2	4	4	3	6	6	1	1	1	5	1	1	2	5	1
3	6	1	#NULL!	11	1	148.6	59.2	2	2	4	4	2	6	7	1	3	1	5	1	2	2	5	1
3	7	1	#NULL!	12	1	168.3	58.4	3	2	3	3	2	6	6	1	2	2	5	3	2	2	5	1
3	7	1	#NULL!	12	1	160.3	64.5	3	2	2	2	3	6	5	1	1	2	4	3	3	2	5	1
3	7	1	#NULL!	12	1	167.7	53.2	3	2	4	4	2	6	6	2	2	2	4	4	3	2	5	1
3	6	1	#NULL!	11	1	158.9	64.7	2	2	4	2	4	4	4	2	3	1	4	2	4	2	5	1
3	7	1	#NULL!	12	1	165.3	50.4	2	2	4	3	3	4	4	2	3	1	5	3	4	2	5	1
3	7	1	#NULL!	12	1	151	41.5	3	2	4	4	2	7	7	2	3	4	5	5	4	3	2	1
3	6	1	#NULL!	12	1	164.4	65.3	1	2	4	2	2	4	4	2	2	3	4	3	2	3	3	1
3	7	1	#NULL!	12	1	151.3	56.3	3	2	4	4	1	7	5	5	2	3	3	4	2	3	3	1
3	7	1	#NULL!	13	1	166	52.6	1	2	4	2	2	6	6	1	1	1	5	1	3	3	3	1
3	6	1	#NULL!	11	1	157.5	48.9	2	2	2	2	1	4	3	2	2	2	3	3	3	3	3	1
3	6	1	#NULL!	11	1	148.4	46.4	1	2	1	3	2	6	7	3	2	2	3	3	3	3	3	1
3	7	1	#NULL!	13	1	160.4	71	1	2	1	1	3	3	3	3	3	3	3	3	3	3	3	1
3	7	1	#NULL!	12	1	166.5	56	3	2	4	4	2	5	4	4	4	4	3	3	3	3	3	1
3	7	1	#NULL!	12	1	163.1	68.6	2	2	2	3	3	6	4	3	2	2	4	3	3	3	3	1
3	6	1	#NULL!	11	1	146.2	35	2	2	3	4	3	4	4	2	2	2	5	3	3	3	3	1
3	7	1	#NULL!	12	1	163.1	41.1	2	1	2	3	3	4	5	3	3	3	5	3	3	3	3	1
3	7	1	#NULL!	12	1	149.8	42.2	1	2	4	2	3	4	4	3	1	1	4	3	4	3	3	1
3	7	1	#NULL!	12	1	168.6	70.6	3	2	1	1	2	4	4	2	2	2	3	3	3	3	4	1
3	7	1	#NULL!	13	1	160.5	48.1	1	2	2	4	3	6	6	2	2	2	3	3	3	3	4	1
3	7	1	#NULL!	12	1	157	41.6	3	2	4	4	3	5	5	2	1	1	4	3	3	3	4	1
3	7	1	#NULL!	12	1	157.1	45.8	2	2	4	3	3	4	3	1	2	1	4	3	3	3	4	1
3	7	1	#NULL!	12	1	158.5	67.6	1	2	4	2	4	3	3	2	1	2	4	4	3	3	4	1
3	7	1	#NULL!	12	1	169.3	41.9	3	2	4	2	2	5	5	3	3	3	4	4	3	3	4	1
3	7	1	#NULL!	12	1	161.5	39.3	3	2	4	4	2	6	5	2	2	3	5	2	2	3	5	1
3	7	1	#NULL!	13	1	164.8	48.4	3	2	4	2	2	4	4	3	3	3	4	3	3	3	5	1
3	7	1	#NULL!	12	1	164	75.4	2	2	4	4	4	3	3	3	3	4	4	3	3	4	3	1
3	6	1	#NULL!	11	1	145	35.4	2	2	4	4	2	3	6	2	1	1	4	2	3	4	4	1
3	7	1	#NULL!	13	1	150.1	39.3	3	2	2	1	4	3	3	1	5	4	5	5	3	4	4	1
3	7	1	#NULL!	11	1	149.5	51	3	2	4	4	2	5	4	4	4	5	4	4	4	4	4	1
3	7	1	#NULL!	13	1	174	55.1	2	2	4	3	1	6	6	1	1	1	2	5	5	5	5	1
3	7	1	#NULL!	13	1	160.3	92	3	2	4	4	2	5	3	3	4	5	3	5	5	5	5	1
3	7	1	#NULL!	12	1	169	64.8	2	2	1	2	2	5	4	5	5	5	5	5	5	5	5	1
3	6	1	#NULL!	11	1	151.5	46	2	2	2	4	3	3	3	1	1	1	3	1	1	1	3	2
3	6	1	#NULL!	12	1	158.4	70.4	3	2	3	1	3	3	6	3	3	1	3	3	2	1	3	2
3	7	1	#NULL!	12	1	166.5	44.1	2	2	3	3	3	6	5	2	3	1	2	3	4	1	3	2
3	7	1	#NULL!	12	1	172.7	57.5	3	2	3	2	2	3	3	4	3	2	4	3	3	1	4	2
3	7	1	#NULL!	12	1	173.4	66.1	2	2	4	4	1	6	6	1	1	1	4	1	1	1	5	2
3	7	1	#NULL!	12	1	159	44.35	3	2	3	4	2	7	7	1	2	1	5	2	1	1	5	2
3	7	1	2002	14	1	165	71	2	2	3	4	3	5	5	1	1	1	5	3	1	1	5	2
3	7	1	#NULL!	13	1	169.6	63.1	3	2	2	4	2	6	6	2	2	1	4	2	3	1	5	2
3	6	1	#NULL!	12	1	157	61.2	2	1	3	3	3	4	4	2	1	2	3	2	2	2	2	2
3	6	1	#NULL!	11	1	163.1	48.4	1	1	3	2	3	5	5	1	2	1	2	1	2	2	3	2
3	7	1	#NULL!	12	1	172.5	64.95	2	2	4	3	2	6	5	1	1	2	3	1	2	2	3	2
3	7	1	#NULL!	12	1	180	77.4	2	2	4	3	3	6	5	2	2	2	3	2	2	2	3	2
3	6	1	#NULL!	11	1	158.4	50.3	2	2	4	4	2	6	5	2	2	2	3	2	2	2	3	2
3	6	1	#NULL!	11	1	158.7	65.2	2	1	4	3	2	5	6	1	2	2	3	3	2	2	3	2
3	7	1	#NULL!	12	1	157.1	37.8	2	2	4	3	3	6	6	1	2	1	3	2	3	2	5	2
3	7	1	#NULL!	12	1	164.2	57.2	2	1	3	2	3	7	6	1	3	2	4	3	3	2	5	2
3	7	1	#NULL!	13	1	166.3	66.8	3	2	3	2	2	3	2	1	1	3	4	3	3	2	5	2
3	6	1	#NULL!	12	1	162.1	53	2	2	3	4	2	7	6	2	3	3	3	3	3	3	3	2
3	6	1	#NULL!	11	1	148.4	51.7	1	1	2	1	3	3	3	3	3	3	3	3	3	3	3	2
3	7	1	#NULL!	13	1	164.5	45.5	3	2	4	2	2	6	6	2	2	1	3	3	2	3	4	2
3	7	1	#NULL!	12	1	178.5	64.7	2	2	4	4	2	6	4	3	3	3	4	3	3	3	4	2
3	7	1	#NULL!	12	1	154.4	42.4	3	2	4	3	2	6	6	1	1	2	4	2	2	3	5	2
3	7	1	#NULL!	13	1	160.5	58.8	1	1	1	2	3	3	3	1	1	2	5	3	2	3	5	2
3	7	1	#NULL!	12	1	149.8	40.4	3	2	4	2	3	6	6	2	3	2	5	2	3	3	5	2
3	7	1	#NULL!	12	1	165.4	45.3	2	2	4	3	3	3	4	1	1	1	5	3	3	3	5	2
3	6	1	#NULL!	11	1	142.3	40.9	3	2	4	2	2	3	3	1	2	1	4	5	4	3	5	2
3	7	1	#NULL!	13	1	171.6	46.4	2	2	4	3	2	6	4	3	2	2	2	3	3	4	4	2
3	7	1	#NULL!	11	1	163	54.65	2	2	3	3	2	6	6	1	1	1	4	3	3	1	3	3
3	7	1	#NULL!	13	1	145.6	39.2	3	2	4	4	3	3	3	1	5	5	3	1	4	1	3	3
3	7	1	#NULL!	12	1	154.5	37.9	3	2	3	4	4	4	5	1	1	1	4	1	1	1	4	3
3	7	1	#NULL!	12	1	163.1	45.5	2	2	4	4	2	6	6	1	1	1	3	2	2	1	4	3
3	7	1	#NULL!	12	1	161.8	47.9	3	2	4	3	3	7	6	1	1	1	4	3	2	1	4	3
3	7	1	#NULL!	12	1	158.5	58	3	1	4	3	3	6	6	1	1	1	5	3	2	1	4	3
[truncated: 957 more rows]
